# Supplementary material for: Integrative Analysis of Porcine microRNAome during Skeletal Muscle Development
Source: PLoS One. 2013 Sep 11;8(9):e72418. doi: 10.1371/journal.pone.0072418 (PMC3770649; doi:10.1371/journal.pone.0072418)
Supplement: Table S1 — Annotations of sequenced small RNAs. Table S1-1 Number of small RNA reads. Table S1-2 Summary of reads matching noncoding RNA. Table S1-3 Summary of small RNA matching noncoding RNA databases. (XLS) [file pone.0072418.s004.xls]

## Sheet: List
Table S1 Annotations of sequenced small RNAs
Table S1-1 Number of small RNA reads
Table S1-2 Summary of reads matching noncoding RNA
Table S1-3 Summary of small RNA matching noncoding RNA databases

## Sheet: Table S1-1
Table S1-1 Number of small RNA reads
Library	Total Reads	Annotated reads	Percent (%)	Unique Small RNAs	Annoated Small RNAs	Percent (%)
LR1	19039989	18187780	0.955	566587	138436	0.244
LR2	14492786	13793928	0.952	405142	85213	0.21
LR3	17107182	16586564	0.97	339486	83992	0.247
LR4	18813723	18270738	0.971	335712	84469	0.252
LR5	25712301	24580189	0.956	503736	91757	0.182
LR6	24266675	22806336	0.94	594495	88324	0.149
LR7	10787197	10433057	0.967	231899	50970	0.22
LR8	21187972	20211440	0.954	429320	62306	0.145
LR9	14174679	13582851	0.958	286856	77869	0.271
LR10	15641503	15071695	0.964	301233	68029	0.226
Total	181224007	173524578	0.958	3994466	831365	0.208129

## Sheet: Table S1-2
Table S1-2 Summary of reads matching noncoding RNA databases
Library	Annotation	Count	Percent (%)	Perfect matches	Percent (%)	1 mismatch	Percent (%)	2 mismatches	Percent (%)
LR1	miRBase (v18; Sus scrofa)	15919581	0.836113	14495841	0.911	1284506	0.081	139234	0.009
	pirna	607534	0.0319083	560484	0.923	37051	0.061	9999	0.016
	Sus_scrofa. Sscrofa10.2.69.ncrna	551456	0.028963	465578	0.844	73961	0.134	11917	0.022
	Rfam (v10)	1109209	0.0582568	564176	0.509	359555	0.324	185478	0.167
	Annotated	18187780	0.955241	16086079	0.884	1755073	0.096	346628	0.019
	Unannotated	852209	0.0447589
	Total	19039989	1
LR2	miRBase (v18; Sus scrofa)	11989832	0.827297	11197642	0.934	714064	0.06	78126	0.007
	pirna	93607	0.00645887	82833	0.885	6012	0.064	4762	0.051
	Sus_scrofa. Sscrofa10.2.69.ncrna	517736	0.0357237	453450	0.876	57196	0.11	7090	0.014
	Rfam (v10)	1192753	0.0822998	574938	0.482	380453	0.319	237362	0.199
	Annotated	13793928	0.951779	12308863	0.892	1157725	0.084	327340	0.024
	Unannotated	698858	0.0482211
	Total	14492786	1
LR3	miRBase (v18; Sus scrofa)	14859155	0.868592	13869529	0.933	899851	0.061	89775	0.006
	pirna	65386	0.00382214	54541	0.834	5474	0.084	5371	0.082
	Sus_scrofa. Sscrofa10.2.69.ncrna	437153	0.0255538	386795	0.885	43521	0.1	6837	0.016
	Rfam (v10)	1224870	0.0715998	650189	0.531	398373	0.325	176308	0.144
	Annotated	16586564	0.969567	14961054	0.902	1347219	0.081	278291	0.017
	Unannotated	520618	0.0304327
	Total	17107182	1
LR4	miRBase (v18; Sus scrofa)	16160244	0.85896	14991852	0.928	1061830	0.066	106562	0.007
	pirna	64682	0.00343802	53762	0.831	5416	0.084	5504	0.085
	Sus_scrofa. Sscrofa10.2.69.ncrna	497049	0.0264195	435835	0.877	53695	0.108	7519	0.015
	Rfam (v10)	1548763	0.0823209	885349	0.572	418124	0.27	245290	0.158
	Annotated	18270738	0.971139	16366798	0.896	1539065	0.084	364875	0.02
	Unannotated	542985	0.0288611
	Total	18813723	1
LR5	miRBase (v18; Sus scrofa)	20599076	0.801137	18719877	0.909	1722339	0.084	156860	0.008
	pirna	100752	0.00391844	78348	0.778	10709	0.106	11695	0.116
	Sus_scrofa. Sscrofa10.2.69.ncrna	1250857	0.0486482	1122833	0.898	110034	0.088	17990	0.014
	Rfam (v10)	2629504	0.102266	1590565	0.605	564813	0.215	474126	0.18
	Annotated	24580189	0.95597	21511623	0.875	2407895	0.098	660671	0.027
	Unannotated	1132112	0.04403
	Total	25712301	1
LR6	miRBase (v18; Sus scrofa)	18617154	0.76719	16869187	0.906	1619676	0.087	128291	0.007
	pirna	115298	0.00475129	89204	0.774	15908	0.138	10186	0.088
	Sus_scrofa. Sscrofa10.2.69.ncrna	1804626	0.0743664	1599586	0.886	185730	0.103	19310	0.011
	Rfam (v10)	2269258	0.0935133	1690786	0.745	359337	0.158	219135	0.097
	Annotated	22806336	0.939821	20248763	0.888	2180651	0.096	376922	0.017
	Unannotated	1460339	0.0601788
	Total	24266675	1
LR7	miRBase (v18; Sus scrofa)	8298252	0.769269	7430686	0.895	809490	0.098	58076	0.007
	pirna	36838	0.00341497	27720	0.752	5431	0.147	3687	0.1
	Sus_scrofa. Sscrofa10.2.69.ncrna	220983	0.0204857	201791	0.913	16203	0.073	2989	0.014
	Rfam (v10)	1876984	0.174001	1681704	0.896	150420	0.08	44860	0.024
	Annotated	10433057	0.96717	9341901	0.895	981544	0.094	109612	0.011
	Unannotated	354140	0.0328297
	Total	10787197	1
LR8	miRBase (v18; Sus scrofa)	13428920	0.633799	12094858	0.901	1237508	0.092	96554	0.007
	pirna	74365	0.00350977	54891	0.738	10648	0.143	8826	0.119
	Sus_scrofa. Sscrofa10.2.69.ncrna	1079170	0.0509331	995610	0.923	72920	0.068	10640	0.01
	Rfam (v10)	5628985	0.265669	5249098	0.933	291582	0.052	88305	0.016
	Annotated	20211440	0.953911	18394457	0.91	1612658	0.08	204325	0.01
	Unannotated	976532	0.046089
	Total	21187972	1
LR9	miRBase (v18; Sus scrofa)	9976814	0.703848	8862228	0.888	1029014	0.103	85572	0.009
	pirna	60923	0.00429802	42979	0.705	11206	0.184	6738	0.111
	Sus_scrofa. Sscrofa10.2.69.ncrna	489943	0.0345647	440658	0.899	41036	0.084	8249	0.017
	Rfam (v10)	3055171	0.215537	2558222	0.837	370082	0.121	126867	0.042
	Annotated	13582851	0.958248	11904087	0.876	1451338	0.107	227426	0.017
	Unannotated	591828	0.0417525
	Total	14174679	1
LR10	miRBase (v18; Sus scrofa)	9171265	0.586342	8478451	0.924	644832	0.07	47982	0.005
	pirna	46999	0.00300476	34987	0.744	7137	0.152	4875	0.104
	Sus_scrofa. Sscrofa10.2.69.ncrna	766326	0.0489931	714994	0.933	43911	0.057	7421	0.01
	Rfam (v10)	5087105	0.325231	4656878	0.915	330669	0.065	99558	0.02
	Annotated	15071695	0.963571	13885310	0.921	1026549	0.068	159836	0.011
	Unannotated	569808	0.0364292
	Total	15641503	1
LR1-10	miRBase (v18; Sus scrofa)	139020293	0.767119
	pirna	1266384	0.00698795
	Sus_scrofa. Sscrofa10.2.69.ncrna	7615299	0.0420215
	Rfam (v10)	25622602	0.141386
	Annotated	173524578	0.957514
	Unannotated	7699429	0.0424857
	Total	181224007	1

## Sheet: Table S1-3
Table S1-3 Summary of small RNA matching noncoding RNA databases
Library	Annotation	Count	Percent (%)
LR1	miRBase (v18; Sus scrofa)	67902	0.119844
	pirna	6723	0.0118658
	Sus_scrofa. Sscrofa10.2.69.ncrna	24455	0.043162
	Rfam (v10)	39356	0.0694615
	Annotated	138436	0.244333
	Unannotated	428151	0.755667
	Total	566587	1
LR2	miRBase (v18; Sus scrofa)	39408	0.0972696
	pirna	3589	0.00885862
	Sus_scrofa. Sscrofa10.2.69.ncrna	15414	0.0380459
	Rfam (v10)	26802	0.0661546
	Annotated	85213	0.210329
	Unannotated	319929	0.789671
	Total	405142	1
LR3	miRBase (v18; Sus scrofa)	40382	0.11895
	pirna	3221	0.00948787
	Sus_scrofa. Sscrofa10.2.69.ncrna	14735	0.0434039
	Rfam (v10)	25654	0.0755672
	Annotated	83992	0.247409
	Unannotated	255494	0.752591
	Total	339486	1
LR4	miRBase (v18; Sus scrofa)	40493	0.120618
	pirna	3347	0.00996986
	Sus_scrofa. Sscrofa10.2.69.ncrna	14882	0.0443297
	Rfam (v10)	25747	0.0766937
	Annotated	84469	0.251612
	Unannotated	251243	0.748388
	Total	335712	1
LR5	miRBase (v18; Sus scrofa)	36063	0.0715911
	pirna	3995	0.00793074
	Sus_scrofa. Sscrofa10.2.69.ncrna	19095	0.0379068
	Rfam (v10)	32604	0.0647244
	Annotated	91757	0.182153
	Unannotated	411979	0.817847
	Total	503736	1
LR6	miRBase (v18; Sus scrofa)	30749	0.0517229
	pirna	4421	0.00743656
	Sus_scrofa. Sscrofa10.2.69.ncrna	20402	0.0343182
	Rfam (v10)	32752	0.0550921
	Annotated	88324	0.14857
	Unannotated	506171	0.85143
	Total	594495	1
LR7	miRBase (v18; Sus scrofa)	21569	0.0930103
	pirna	3225	0.0139069
	Sus_scrofa. Sscrofa10.2.69.ncrna	8975	0.0387022
	Rfam (v10)	17201	0.0741745
	Annotated	50970	0.219794
	Unannotated	180929	0.780206
	Total	231899	1
LR8	miRBase (v18; Sus scrofa)	17432	0.0406037
	pirna	3975	0.00925883
	Sus_scrofa. Sscrofa10.2.69.ncrna	13904	0.0323861
	Rfam (v10)	26995	0.0628785
	Annotated	62306	0.145127
	Unannotated	367014	0.854873
	Total	429320	1
LR9	miRBase (v18; Sus scrofa)	33315	0.116138
	pirna	4146	0.0144532
	Sus_scrofa. Sscrofa10.2.69.ncrna	15121	0.0527129
	Rfam (v10)	25287	0.0881522
	Annotated	77869	0.271457
	Unannotated	208987	0.728543
	Total	286856	1
LR10	miRBase (v18; Sus scrofa)	21599	0.071702
	pirna	3775	0.0125318
	Sus_scrofa. Sscrofa10.2.69.ncrna	15519	0.0515183
	Rfam (v10)	27136	0.0900831
	Annotated	68029	0.225835
	Unannotated	233204	0.774165
	Total	301233	1
LR1-10	miRBase (v18; Sus scrofa)	348912	0.0873488
	pirna	40417	0.0101182
	Sus_scrofa. Sscrofa10.2.69.ncrna	162502	0.0406818
	Rfam (v10)	279534	0.0699803
	Annotated	831365	0.208129
	Unannotated	3163101	0.791871
	Total	3994466	1
