# Supplementary material for: Integrative Analysis of Porcine microRNAome during Skeletal Muscle Development
Source: PLoS One. 2013 Sep 11;8(9):e72418. doi: 10.1371/journal.pone.0072418 (PMC3770649; doi:10.1371/journal.pone.0072418)
Supplement: Table S2 — Summary of predicted novel miRNAs. Table S2-1 Predicted chromosomal positions and counts of novel miRNAs. Table S2-1 Predicted chromosomal positions and counts of novel miRNAs. (XLS) [file pone.0072418.s005.xls]

## Sheet: List
Table S2	Summary of predicted novel miRNAs
Table S2-1 Predicted chromosomal positions and counts of novel miRNAs
Table S2-2 Length and Abundance distribution of predicted novel miRNAs

## Sheet: Table S2-1
Table S2-1 Predicted chromosomal positions and counts of novel miRNAs
Name	Location				Mature Sequence	Length	Precurser Sequence	Hairpins	Randfold p-value	Sequencing Count										Total
	chromosomal	start	end	orientation						LR1	LR2	LR3	LR4	LR5	LR6	LR7	LR8	LR9	LR10
ssc-mir-new-1	1	245619860	245619881	-	TGTGGCTGTAGTGTACACTAGC	22	AGGCGATGCTGTGAGCTGTGGTGTAGATCACAGACACAGCTCAGATCCTGCGTTGCTGTGGCTGTAGTGTACACTAGCAGCTACAGCTCTAGCCT	((((...(((((.((((((((((((.((.((((.((((((.(((...)))....))>>>>->>>>->>->>>>>>>->)))))))))....))))	0.009901	30	8	0	10	11	0	0	0	0	0	59
ssc-mir-new-2	1	302682023	302682043	-	CAGAAGGGGAGTCGGAGCAGA	21	GCTCCCGCTCACCCCTGCCACGTCAAAGGAGGCAGAAGGGGAGTCGGAGC	(((((.((((.((((((((.(......)..))>>>-->>>>>>>->>>>>	0.009901	13	23	12	15	25	33	0	0	0	0	121
ssc-mir-new-3	1	204783777	204783798	-	TACGGCTGTGGTGTAGACTGGC	22	GTTCCATCCCTGTCCTTTCTCAATGGGTTAAGGATCCAGAGTTGTTACAAGCTGTGGTATACATCACAGATGTGGCTTAGATCCCACATTGCTACGGCTGTGGTGTAGACTGGCAGCTGCAGCTCTGGTTCAACCCCTAACCTGGGAACTTTCATATATGCCATGGGTGTGAC	((..(((((.((((((........(((((..(((.((((((((((....(((((((((.((((((((((.((((((..............))>>>>->>>>>>>>>>->>>->>)))))))))))))))))))))).......))))..............)).)))))..))	0.009901	8	0	0	0	0	0	0	0	0	0	8
ssc-mir-new-4	1	16414479	16414500	+	TGTTTCTGTTTTGTAGATTGAC	22	GCCACAAGTCTGCTTTTCCTGTCCTTGATCTGTTTCTGTTTTGTAGATTGACGCGAGGGATCCTATCTACAAAACAGAAATGGATCACAGACACGGAGCATATTCCTTTCATATTTTAATTTGATGGC	(((((((((.(((...(((((((..(((((<<<<<<<<<<<<<<<<<<-<<<....)...))..)))))))))))))))))))))))..)))).))))))..................))))).))))	0.009901	7	0	5	0	6	7	0	0	0	0	25
ssc-mir-new-5	1	64725663	64725684	-	AAACATTAGAATGTCTGAGTGG	22	GCTCCAGAAACATTAGAATGTCTGAGTGGTTTACTTGAAGGCTCCTCTGGCTCTCTAGTGTTGCTGGATC	(.(((((-<<<<<<<<<--<<<-<<<--<(((......))))..))).)))..))))))))).))))).)	0.009901	7	9	0	6	0	0	0	0	0	0	22
ssc-mir-new-6	1	185903651	185903673	-	TCGTTAGTTCTCTGAGGCTCCGA	23	TGTCCTGCCTCTGTCGTTAGTTCTCTGAGGCTCCGAACAACCCCCTTCTCTGAGCCTCTGAGTCCTGCTCTAGAGGTGGGCACA	(((((..((((((--<<-<<--<<<-<<<<<<<-<<............)).))))))).)))..))))..))))))..)).)))	0.009901	7	0	0	0	0	0	0	0	0	0	7
ssc-mir-new-7	1	110613378	110613398	-	ATCTTGTAGACGCAGAGACAT	21	ACCTAAGTGGTCTCTTGTCTATTAGTTTGGTTTGAATTATTAATACTATCTTGTAGACGCAGAGACATAGCTTGTGT	((.(((((.(((((((((((((.((..((((((((....)))).)))>->>->>>>>>>->>>>>>--.))))).))	0.009901	5	0	0	0	0	0	0	0	0	0	5
ssc-mir-new-8	1	201953191	201953213	+	AGACCGGGGACCGGAGCGAGCAG	23	GCTCGCTCTTCCTCGGTTCTCCCCTCCCGGCTGAAGACCGGGGACCGGAGCGAGC	(((((((((((((((((..((.((....))..))-->>>>>>>>-->>>>>>>>>	0.009901	0	0	6	14	19	10	0	13	0	23	85
ssc-mir-new-9	1	179916351	179916372	+	TTTAGTGTGATAATGGCGTTTG	22	CCTAACAGTAGCTATTTAGTGTGATAATGGCGTTTGATAGTTTGGACACAAACACCATTGTCACACTCCACAGCTCTGCTAAGG	(((..(((.((((.---<<<<<<<<<<<<<-<<<<<............))))).)))))))))))))....)))))))...)))	0.009901	0	5	6	7	0	14	6	0	19	13	70
ssc-mir-new-10	1	182942512	182942532	-	CTGCCGTTGGGTCTGGGGTGT	21	GCTTTTGCTGCTCCTGCCGTTGGGTCTGGGGTGTGTTTTCTTCCCCTGGAAACACCCCAGACCCAATGGCAAGAAGAGCGAAAGT	(((((((((..((-<<<<<<<<<<<<<<<<<<<<...((((......)))))))))))))))))))))))).))..)))))))))	0.009901	0	0	0	0	0	0	0	0	8	9	17
ssc-mir-new-11	1	26699152	26699173	+	AAACTTGTGACTATGTAGATGC	22	GATTGTCCATAAGTCTCATCACTCTCAATCTACATAGTCACAAGTTTAACTTTGTAAAGTTAAACTTGTGACTATGTAGATGCTGTGACTATGTAGATGCTGTGTAATT	(((((..((...((((((((((.....(((((((((((((((((((((((((....)))))>>>>>>>>>>>>>>>>>>>>--.))))...)).))))..))..)))))	0.009901	0	0	0	0	12	0	0	0	0	0	12
ssc-mir-new-12	1	33624271	33624292	+	AGAACATTCTCTAACACCATGT	22	GTATGTGGTGTTGGAAAACTGGACATCTTCATGTGAAAGAATTAGAACATTCTCTAACACCATGTAC	(((((((((((((((.((.((..(...(((........)))..->-->>>>->>>>>>>>>>>>>))	0.009901	0	0	0	0	0	0	0	7	0	0	7
ssc-mir-new-13	1	260100003	260100025	-	CCCAGTTTTGAACTCTATTCTCG	23	AGACTGAAAGGTCCAGTGCCAGTGCGTGTTAGACCTCGAGAGGAGTCAGACGCTAGGGAGAAGCTCTCCCAGTTTTGAACTCTATTCTCGGGATCGTTTGGCGCACTTCTGGTTATACATGGGCAATTTGTTT	((((.(((..((((((((((((.(.(((((((((((((((((((((((((.(((.(((((.....))>>>>>>>>>>->>>>>-->>>>>))...))))))))).)..)))))...)).)))))..)))))))	0.009901	0	0	0	0	0	7	0	0	0	0	7
ssc-mir-new-14	1	71195475	71195494	+	CATATACAGAGAGACATATT	20	TTCTTTCATATACAGAGAGACATATTTTCTAAGGCTTTTTACAGAAAGCTGGGAATATGTATTTCTACAGTTTTGAAAGAA	((((((<<---<<<<<<<-<<<<<<<..(...(((((((....))))))))..))))))).)))))...))..))))))))	0.009901	0	0	0	0	0	6	0	0	0	0	6
ssc-mir-new-15	1	251089272	251089293	-	CATGGGTACTAGTTGGGTTTGG	22	GAGTGAGACCAGGGATTGTACCAGTGTCCTCATGGGTACTAGTTGGGTTTGGTTCCACTGCACCACAATGGGAACTCCCTTATTATTATTTTTTTTTTATTAAAGACTTTTACCTTTAAATTTTCTTCCTTCTTTGAACTTAGTGTTTTACCCCTTCAGTTGGAAAATATGTGCTACTTTAAAATATTTATGGATGGAGTTCCCGACGTGGCTCAGTGGTTAACAAATCTGACTAGGAACCATTGAGGTTCCGGGTTCAATCCCTGGCCTTGCTC	(((..((.((((((((((.(((.....(((<<<<<---<<<<<--<<<<<<-..((((((..((((..((((((((((.((((...((((((.......((((((........))))))(((((((..((.....((((.....)))).........))..)))))))............))))))...))))..))))))))))..))))..))))))....))))))..)))))...))).))))).....))).)))))))))).))..)))	0.009901	0	0	0	0	0	6	0	0	0	0	6
ssc-mir-new-16	1	252211839	252211858	-	ATTTGATCCTTGACCTGGGA	20	CCCAGTGGATTAAGGATCCAGAATTGCCACAACAGTAGTATAGGTTTTAGCTGTGGCTTAGATTTGATCCTTGACCTGGG	((((..((.(((((((((..(((((((((((.(................).))))))...)>>>>>>>>>>>>>>>>>>>	0.009901	0	0	0	0	0	6	0	0	0	0	6
ssc-mir-new-17	1	31393956	31393978	+	TTGCTTTTCCTCAGAGGCCTTTC	23	AGAGTAGCAGAGGAAAGGGAGGGCGCCTGAAGGAGCTGCACAATTTGAATTTCATAATTGCTTTTCCTCAGAGGCCTTTCTTTTTTCCTGCGATTCCACAGGACTCT	(((((.((((..((((((((((((..((((.((((..(((.....((.....))...->>>-->>>>>>>>-->>>>>>>)))))..))))...........)))))	0.009901	0	0	0	0	0	0	0	0	6	0	6
ssc-mir-new-18	1	248741218	248741240	+	GCACTCATGGCATGTGGAAGATC	23	GGTTGCACTCATGGCATGTGGAAGATCCCATGACAGGGATCAAACATGTGCCATAGTTGCAGCC	((((<<<<<-<<<<<<<<<<---<<<<((......))))))...)))))))))))).)))))))	0.009901	0	0	0	0	0	6	0	0	0	0	6
ssc-mir-new-19	1	127045633	127045654	-	AATGTAAGATTGGGGAGACATG	22	AATGTCTTTGTTTCTAAGTTTTACCAATGTAAGATTGGGGAGACATGGAGATATT	(((((((((((((((.((((((((.--->>>>>>>>-->>>>>>>--))))))))	0.009901	0	0	0	0	0	6	0	0	0	0	6
ssc-mir-new-20	1	35134490	35134512	-	AGCACCAATGACAGCTGAGATGT	23	TTAGCACCAATGACAGCTGAGATGTGCATTCTCCAGCTGTCAGGAGGCTGG	((<<<-<<--<<<<<<<<<<<<---....))).)))))))))))..)))))	0.009901	0	0	0	0	0	6	0	0	0	0	6
ssc-mir-new-21	1	25773	25792	+	TTAGGCTGGATCTCTGCAAA	20	GTGCTTAGGCTGGATCTCTGCAAACTCTTGTATGGGGATCCTATCTAAATGC	((..<<<<<--<<<<<<<<<<<<-...))))..))))))))..)))))..))	0.009901	0	0	0	0	0	6	0	0	0	0	6
ssc-mir-new-22	1	302302240	302302262	+	TGTATTGCTTCTCAGTCCGGGTT	23	TGTCGGGCCCCCTGTGCTGGGTATCGATGTATTGCTTCTCAGTCCGGGTTTGCTCTTTTGCCTGTTCTGTGAAAATGCATCTGGCCCTGGACACGGTTTTCCCGGCCCGCCA	((.((((((((.(((.(.((((...((<<<<<<--<<<-<<<--<<<<<-.........)))))..))).)))))))))))..)))).).))).)).......)))))).))	0.009901	0	0	0	0	0	5	0	0	0	0	5
ssc-mir-new-23	1	264389914	264389935	+	CCTGGACCTCCCCTCCCCTTCA	22	GTGTTGAGAGGGGTGTGGAGGTCTATAGACCGCTGGCCTGGACCTCCCCTCCCCTTCATCCCAC	(((.(((.(((((.(.((((((((((((....))).-->>>>>>>>>->->>>>>>>>...)))	0.009901	0	0	0	0	0	5	0	0	0	0	5
ssc-mir-new-24	1	71975761	71975782	+	TATCATGCTGAGGTAGGTTCCC	22	GTCATATATGGCCTTTATCATGCTGAGGTAGGTTCCCTCTATGCCCACTTTCTGAAGGTTTTTTTTTTAAATCAGAAATGGGTGTTGGATTTTGTCAAAGGCTTTTTCCGCGTCTGTTGAGAGGATCATATGGTTTTTATTCTTCAGTTTGTTAATGTGGTGTATCAC	((.((((((.((..(<<-<<-<<<<<<<<<<<--<<-...(((((((.(((((((................))))))))))))))..((((((.((((((((.........)))).)))).))))))....))..))))..))))))).)).))).)).)))))).))	0.009901	0	0	0	0	0	5	0	0	0	0	5
ssc-mir-new-25	1	10661842	10661862	+	TGTGCTGCAGGCGTCTAGCTC	21	TCTTGGTGGCCGAGGGGATATGAGCAGGGAGCTAGGTGCCCGCAGCACCGGCAAGTAGAGCAGAGGAGGGTGACGAGGGCTCCTGCAAGCGGGGCTGCCCCACACTCTGCTTTGCTTGGCTTTCCTGTGCTGCAGGCGTCTAGCTCCGAGCTCACCTCCGCTCGGCTACCCGGG	(((.((((((((((.(((..(((((..((((((((..(((.(((((((.((.((((.((((((((.((((((..(.(((((((((....)))))..))))).)))))).)))))))).)))).))->>>>>>>->>>-->>>>>>>)..)))))..))).)))))))))).)))	0.009901	0	0	0	0	0	5	0	0	0	0	5
ssc-mir-new-26	1	154076124	154076144	+	TCTCAACCCTCCCCCAGAAGC	21	GCTGATTTTTAGCTCTGTGGGTAGGCTTGAGGCCCAGAGCCGTGATTCTCAACCCTCCCCCAGAAGCTAAAATGC	((....(((((((((((.(((.(((.((((((..((......))..>>>>>>->>>->>>>>>->>>))))).))	0.009901	0	0	0	0	0	5	0	0	0	0	5
ssc-mir-new-27	1	161277249	161277269	-	AAATAGAATACTGTGGGTGAT	21	TCAGCATGGAGCAGTTAACATACACCCAGAGCATTTTATTTGTGTGGGCAGAAAGCAACAAATAGAATACTGTGGGTGATGATAAGTGCTAGAATCCTGA	((((.((..((((.(((.(((.((((((.((.(((((((((((....((.....)).))>>>>>>>>>->>->>>>>>>>).))).))))...)).))))	0.009901	0	0	0	0	0	0	0	0	5	0	5
ssc-mir-new-28	1	154041252	154041272	+	GAGAGACCGAGAACTGGAGGT	21	TGTCTCTCCAACCCTTGGTCTCTTAAGAAATACTGAATCTCAAGTGAAAACATTCCCTGAGAGACCGAGAACTGGAGGTACA	(((..(((((...((((((((((((.(((....((.....)).((....)).)))..)>>>>>>>>>>>--->>>>>--)))	0.009901	0	0	0	0	0	0	0	0	0	5	5
ssc-mir-new-29	1	313760912	313760931	+	CACACCCCTGCTCCCCGACA	20	GGGCAGTTGGTGGGAGAGAGGCCTGTGCCCTCCAACTGGTGGCTAAGGGGACTGTACGTTGGTTTCAGGGCCGCCTGGGCAGAATGTCACGATGGACGAGGGGGGCACACCCCTGCTCCCCGACAGCCT	((((.(((((..((((..(((..((((((((((..(((((((((...(..((((.....))))..)..))))))).))......((((......)))).))))))>>>>-->>>->>>>>>>>>-))))	0.009901	0	0	0	0	0	5	0	0	0	0	5
ssc-mir-new-30	2	88902995	88903016	+	TGCGTGGCTTCTCTGTGCAGTC	22	ACGCTCTTCTTTCAGCCCCTGCGTGGCTTCTCTGTGCAGTCTTTTCTTCTGGGACCTGCACAGGAAGGCCACGGAGGGGCCGGAGAAAGAGATGT	((((((((..(((.(((((<-<<<<<<<<--<<<<<<<<<<((.......)))).))))))))..)))))))).)))))).)))..))))).)))	0.009901	230	151	147	65	35	8	0	0	0	0	636
ssc-mir-new-31	2	7444711	7444732	-	TTTGTTGGCTCCTCTGAAGTGA	22	GCCAGTGATTTAGGTTCCTTTTTCACTCTCCGAGGGGCCTTCAAGGGCAAGTTCTTGTCACCTTTGTTGGCTCCTCTGAAGTGAGAAGGAAACCTTCCCATCGTGAAGC	((((.((((..(((((.((((((({{{={{={{{{{{{{=={{{{{((((....)))...))>>>>-->>>>>>>>->>>>>>>))))).)))))....))))))..))	0.009901	182	89	74	83	0	60	55	78	83	122	826
ssc-mir-new-32	2	50496481	50496502	-	TGTGTCTGTGACATCTGCTGGC	22	GGGTGGCCATGAGCTGCAGTGTAGGTCATAGACTCAGCTTGGATCTGGTGTTGCTGTGTCTGTGACATCTGCTGGCAGCTATAGCTCCC	(((.(((....((((((...(((((((((((((.((((..............))>>->>>>>>>>>-->>>>-->>))))...))))))	0.009901	45	0	22	12	10	22	0	14	0	0	125
ssc-mir-new-33	2	82423677	82423698	-	GAGGACTGGCCTTGCAGGGTGC	22	TGAGTCTCAGTGGCTGGCTCCCAGCAAGTGTCCATCCATCTCTGTGTCCATAAGAGAGGACTGGCCTTGCAGGGTGCAGGCCCTGAACTGG	(.(((.((((.((((.((={{{={{{{{={={{{{{{={{(((.........)))>>>>>->>>>>>>>>->>>->>.))))))))))).)	0.009901	39	0	87	57	0	0	0	0	0	0	183
ssc-mir-new-34	2	135597937	135597959	+	CATAAAGGGAACTCCTAGACAGT	23	CATCTGTGACCTAAACCACAGCTTGTAGCTACCCTGGATTCTTAACCCATTAAGCAAAGCCAGGGATCGAACCTAGATCCTCATAGACACTAGGTCGCATTCTTAACCTGCTGAGCCATAAAGGGAACTCCTAGACAGTTGAATTTAAAATGCAGTCTGGGAGTTCCCTTTGTGGCTCAACAGTTAACAAATCAGACAAGCAGCCACAAGGAGGTGGGTTCGATCCCTGGCCTCATTCAGTAGGTTAAAGATCCGGTATTGCGGTGAGCTGTGGTGTAGGTCACAGATG	(((((((((((((.(((((((((..(.((....((((((..((((((.(((.......(((((((((((((((((..((((............(((......(((((.((.(((((<<<<<<<<<<<<<<<<<<<<-<<(........)))..=}}}}}}}}}}}}}}}}}}}}})))).))))))).......)))...........))))..))))))))))))))))).......))).))))))..))))))....)).)..))))))))).)))))))))))))	0.009901	12	15	20	12	7	13	0	0	0	0	79
ssc-mir-new-35	2	76694017	76694039	+	TGAGATGAGAGCCCTTGGCCACT	23	GGCAGCTGTTGGCGAGAGATGTAACGGGCACAGGGTCCAGGGCTTCCCATCCCAGCTTGGCCTATTTGTTGAGATGAGAGCCCTTGGCCACTGTGAACCTCAGTCTCTTCTTCCTACCCTGCT	(((((..((.((.(((((((.....(..(((((((((.(((((((..((((.((((...........))>>->>>>->>>>>>>->>>>->>)))..)....)))))))...)).)).)))))	0.009901	12	7	0	0	0	0	0	0	6	0	25
ssc-mir-new-36	2	9139894	9139914	+	CATTCTCTGGTGGCCTAGCAG	21	GCCTGCGATGTGTGGAAGTTCCTGGACTGGGGATGGCACTTGAGCCACAGCAGCAGCCATGCCAGATTCTTAACTGCCGGGCCACCAGAGAACTTGTCATTGATATGTGGCATTCTCTGGTGGCCTAGCAGGTAAGGACTGGGCCTTGTCACTGCTGTGGCTCAGGTGCCATCCCTGGCACGGGGCACTTTCCCGTGCCTCGGGC	(((..(((.(..((((((((((((..(..((((((((((((((((((((((((..((...(((((.((((((.((((..(((((((((((((..((((((......))))>>>>>>>>>>>>>>>-->>>>.)))))))).)))...))..))))))))))))))))))))))))..)..))))).))))..)))..).))))))	0.009901	11	0	0	0	6	0	0	0	0	0	17
ssc-mir-new-37	2	69501914	69501934	-	CTGCCTGGACCCCTGCTCACC	21	CAGGTGGGCCTGGGGCGGGGGTCCTGGGCCGGGGCTGAGCGTGCTCCCTGCCTGGACCCCTGCTCACCGCCCCTACCCCTG	((((.((((...((((((((((((.((((.(((((.......)).))>->>>>>>>>>>>>>>>>---)))).....))))	0.009901	8	0	0	0	0	0	0	0	0	0	8
ssc-mir-new-38	2	92433612	92433632	+	CGGCTAAGGGACGTGTAGGAC	21	GGCGGCTAAGGGACGTGTAGGACCTGTTTAGTGGTGGGCGTCCCAGCTGCT	((<<<<<--<<<<<<<-<---<<(........)))).))))))))))))))	0.009901	5	0	0	0	0	0	0	0	0	0	5
ssc-mir-new-39	2	82423713	82423735	-	TCCCAGCAAGTGTCCATCCATCT	23	AGTCTCAGTGGCTGGCTCCCAGCAAGTGTCCATCCATCTCTGTGTCCATAAGAGAGGACTGGCCTTGCAGGGTGCAGGCCCTGAACT	(((.((((.((((.((-<<<-<<<<<-<-<<<<<<-<<<((.........))}}}}}}=}}}}}}}}}=}}}=)).)))))))))))	0.009901	0	0	0	0	91	82	7	9	37	8	234
ssc-mir-new-40	2	151102778	151102799	-	ACGGATGACCTTGCTGTTTACA	22	GCTCCAAGAAGAAAGGGGAAAAAAAGACGGATGACCTTGCTGTTTACATTTAGAAAGGATAAGCAGCAAGGTTGTCTGTCTTTTTTTCCTCTCTGTTCTTCAGC	(((..(((((.(.(((((((((((((<<<<<--<<<<<<<<<<<<<--((.....))..}}}}}}}}}}}}}==}}}}}}}))))))))))).).))))).)))	0.009901	0	0	0	0	29	0	0	0	0	21	50
ssc-mir-new-41	2	149836708	149836729	+	TGCTCTGCAGTGCCCCACCTTG	22	AAGAGCTGCCTCCTTGCAGCAAGGTGGGGTGCTCCAGAGGCGCTGCCTCCTTCCTGGGTGCTCTGCAGTGCCCCACCTTGCTGCTTGGAGCCGAGACGTCTT	((((((((.((((..((((((((((((((..((.(((((.(((..((........)))>>>>>>>->>-->>>>>>>>>>))))..)))).).)).).))))	0.009901	0	0	0	0	0	0	6	7	17	12	42
ssc-mir-new-42	2	151102785	151102806	-	AAAAAAGACGGATGACCTTGCT	22	GAAGAAAGGGGAAAAAAAGACGGATGACCTTGCTGTTTACATTTAGAAAGGATAAGCAGCAAGGTTGTCTGTCTTTTTTTCCTCTCTGTTCTTC	((((((((((((<<<<<<<<<<<<--<<<<<<<<(((((..((.....))..))}}}}}}}}}}}==}}}}}}}}})))))))))...))))))	0.009901	0	0	0	0	0	0	0	16	0	0	16
ssc-mir-new-43	2	4840547	4840569	+	ACAGGTACTAGGAAAAGAGCAGA	23	GTCAGAGCCCAGGCACTCTGCCCTCTTCCAGTACCTGCTGTGGGCCTACTGTGTGACAGGTACTAGGAAAAGAGCAGAAAGCTGGACAGAC	(((...(.((((.(..(((((.((.(((((((((((((((..(.....)..)).)->>>>>>>>->>>>->>->>>>>..))))).).)))	0.009901	0	0	0	0	0	0	0	0	14	0	14
ssc-mir-new-44	2	72808701	72808721	+	TCTTCCTGCCTCTCTCCGTAG	21	CGCCCTGGGCTTCGGGGGAGCGGTTGGAGGGCTGGGGGCTCAGTCTTCCTGCCTCTCTCCGTAGGAGCCTGGTG	((((..(((((((.((((((.(((.((((((((((....))))>>>>>>->>>->>>>>>--->))))))))))	0.009901	0	0	0	0	6	0	0	0	0	7	13
ssc-mir-new-45	2	70068213	70068234	+	TGAGGTGGTCACCCATTAGGTT	22	TTGCTGGGCCTGAGGTGGTCACCCATTAGGTTCAGGAGTGACGCCTGTGGTTGCCCACCCTCAGGTCCTGGTGA	(..(..((((<<<<<<<<-<<-<<<<-<<<<<((....))).)))))))).)).))).))))))).))..)..)	0.009901	0	0	0	0	0	0	0	0	10	0	10
ssc-mir-new-46	2	158455726	158455747	-	TTCCGGTCATTGTCTGTACGTG	22	AGATACAGTCGTTAACAGGTGGAGTTTCCTTTCCGGTCATTGTCTGTACGTGGCGCGCTAGTGCTTTTCCATTTGCAGCAGTGATAGGATAGCAAACCTTCCTGTTTAAAACGTGTCT	((((((.((..(.((((((.((.((((.((-<<<-<<<<<<<-<<<<<-<<<(.(((....)))....)))).)))))))))))).))).)).)))))).)))))).)..))))))))	0.009901	0	0	0	0	0	8	0	0	0	0	8
ssc-mir-new-47	2	156736939	156736959	+	TCTCTGCTCACCACCACAGCC	21	TGTGAGGGCCTCTGTGAGGTGGTTCTGGGCAGATGCTGGGTCCCTTTCTCACAGGCAGGTCTCTGCTCACCACCACAGCCCAGGGGCTCTCCA	((.(((((((((((.(..(((((..((((((((.(((..(((...........))).))>->>>>>>>>-->>>>>-->-)))))))))))))	0.009901	0	0	0	0	0	0	0	0	0	7	7
ssc-mir-new-48	2	7803783	7803804	-	ATGAGAACAGAACTTTATCAAG	22	CTGTCCTTGGAGAGATTTTGTTTTCGAAGGTTCTGCATGAGAACAGAACTTTATCAAGGATTAG	((((((((((((((.(((((((((((...(.....)->>>>>>>>>>>>>>>->>>>>)).)))	0.009901	0	0	0	0	0	7	0	0	0	0	7
ssc-mir-new-49	2	91663453	91663475	+	CTTCGATTCTCTGAACTTTGATT	23	TTGCTACCTATGCAACTTTGGACAAGATACTTCGATTCTCTGAACTTTGATTTCCTCGTATGTAACATAAGGATAATAATGATTGTACCTATGTTGCTACTGAGGGTTGAATTAGGTAATAGGGTGGTTGAAATATCATCTAGCATGTGGCAA	(((((((..((((.....((((...((((-<<<<<<<<<<<<---<<<<<<<((((((((.((((((((.(((((((....))))).))))))))))))).))))...))))))))...))))).))))))).)))).)))))))))))))))	0.009901	0	0	0	0	0	7	0	0	0	0	7
ssc-mir-new-50	2	549493	549513	-	TCTGCACATGTAGATACACGC	21	AGGCAGGCTGTGAACAGCGTCTGGCATCTGGCCTCCCTTCCTGTGTCAAAGGTCGTGTGTGTGTGCGTGTGCCCGTGCGTGTGCGTGCTGCATCTGCACATGTAGATACACGCAGAACCTTACACTATGTCGTGTCGGTGCCATCAGAGCTGACTCTCTCATCTTCCAGTTTGTCT	((((((((((.(((((((...(((((.(((((..........((((..((((((((((((((.(((((((((..(((((.((....))))))>-->>>>>>>>>->>>>>>>>.).)))))))))........)))))))))).....))))...........)))))))))))))	0.009901	0	0	0	0	0	0	0	0	6	0	6
ssc-mir-new-51	2	6548022	6548042	+	TAGCTCTGAGCTCTGCCGGCA	21	GGCCGGGACGGCTATGGCGGAGCTCTGGGGCTCTGGGCTGGGGGACCCGGGGCCCCGGGTCCCTCCCTAGCTCTGAGCTCTGCCGGCACAGCGCGTGGCGGCC	(((((..((((((.(((((((((((.((((((..(((...((((((((((....)))))))))))))->>>>>>>>>>>>>>>>>---.))).)))..)))))	0.009901	0	0	0	0	0	0	0	0	6	0	6
ssc-mir-new-52	2	14583399	14583418	-	TACCATGGCTTCCGAGCTGA	20	GCAGGGAGATGGCCGGAGCCGTGCTGGAGAACGGCCCCCCTGCTGGCCCCGTCCACCGAGCCCAGAACCTGCTGCTGCTGCTGGTGGCCGAGCTAGAAGAGAAGGGTTCTCTACCATGGCTTCCGAGCTGATCCTCTGC	((((((.((((((((((((((((.((((((...((((..((.(((((..((.(((((((((.(((......)))..)))..)))))).)).)))))...))..))))))))>>->>>>>>->>>>->>>->))))))))	0.009901	0	0	0	0	0	5	0	0	0	0	5
ssc-mir-new-53	2	88902992	88903013	+	CCCTGCGTGGCTTCTCTGTGCA	22	GGCTGAGGAAACGCTCTTCTTTCAGCCCCTGCGTGGCTTCTCTGTGCAGTCTTTTCTTCTGGGACCTGCACAGGAAGGCCACGGAGGGGCCGGAGAAAGAGATGTACCGGCT	(((((.(...((((((((..(((.((<<<<-<<<<<<<<--<<<<<<<(((((.......)))).)))}}}}}==}}}}}}}}=}}}}}}.)))..))))).))).))))))	0.009901	0	0	0	0	0	0	0	5	0	0	5
ssc-mir-new-54	2	91764204	91764226	-	CGAAGGCTGGAGGCCACTGTGGC	23	CGAAGGCTGGAGGCCACTGTGGCCGTGGCGCCACGGTGACCCCAGGCTTTG	<<<<<-<<<<-<<-<<<<<<<<<......))))))))).)))))).)))))	0.009901	0	0	0	0	0	5	0	0	0	0	5
ssc-mir-new-55	2	55136426	55136448	+	GACCATCTGTCTACCTGAACTCT	23	GGTCAAGGGAGGAAGGTCTCAGGAGACAGCTGGTGGAACGGAACTGACCATCTGTCTACCTGAACTCTCCCTCCACAGCC	(((....(((((.(((..(((((((((((.((((.(........)->>>>->>>>>>->>>>>-->>>.)))))...)))	0.009901	0	0	0	0	0	5	0	0	0	0	5
ssc-mir-new-56	2	162407824	162407843	+	TACCTCAGTCGACACACATT	20	GTGTGTCTGTGTGGCTGCGTGTGTGAATCTTCTGAGCGCACATGCGCATTTTAATCCTCAGTGTCAATCCCCAGACATCCCGACCCCTGATGTGACATACCTCAGTCGACACACATTCTCAAGCTTTACAGACACAT	(((((((((((.((((..(((((((..((..(((((.(...(((((((((..........(((((........)))))..........)))))).))>->>>>>>-->>>>>>>>>-....)))).)))))))))))	0.009901	0	0	0	0	0	5	0	0	0	0	5
ssc-mir-new-57	2	90198406	90198425	-	TTGCAGTATATTGGAGCATG	20	CCACAATTGCAGTATATTGGAGCATGAGCAAGGAAGATGTCATTGACTCGTTCCAGGTTTACTGCATGG	(((...-<<<<<<<--<<<<<<<--<(((((.((.....)).))).))))))))))...))))))))))	0.009901	0	0	0	0	0	0	0	5	0	0	5
ssc-mir-new-58	2	18114637	18114656	+	GCTCCCCGCCCCACCCTGGT	20	GAGGGCGGTGGGAGGCAGGAACGGCAGGGGTGAGTGGGGGTGGGGCTGGGGAGGAGGACATTCAGGATGGAGAAAGGAAGGAGACCTGAGTGGAAGAGCCAGGTGCCACCAAGGGTGACTTGAAACTCCGTGCCCCCTGCAGTGGCACTCCTGGACCTGCAACACCTGCTCCCCGCCCCACCCTGGTCACACCCCCCTCCCCCCTGCCGCCCC	(.((((((..((.((..(((..((..((((((.((.((((((((((.((((((.(((.((((((((..................))))))))..((..(((((((((((..((((.(...((......))..).))))...))))))..)))))..))......)))->>>>>>>>>>>>>>>>->-).)))))))))))))))..)))))))	0.009901	0	0	0	0	0	5	0	0	0	0	5
ssc-mir-new-59	3	10664432	10664452	+	CGGGGGAACTCCCAGACCAGC	21	GGCAGTGACAATGCGGATCCTTAACTGCTAGGCCACGGGGGAACTCCCAGACCAGCTTCCACTCCCTTCAAGAAGCTGGTCTGGGAGTTCCCGGGTGGCCTAGTAGTGACGCTGCCGCTCCCCCTGCTGCC	((((((......((((.......((((((((((((<--<<<<<<<<<<<<<<<<<<(((............)))))))))))))))))))))..))))))))))))).......)))).......))))))	0.009901	20	0	0	0	0	0	0	0	0	0	20
ssc-mir-new-60	3	19202994	19203013	+	TGGTGTAGATCTCAGACGCA	20	GGGCTATGGTGTAGATCTCAGACGCAGCTCGGATATGGCATCGCTGTGGCTGTGGTGTAGGCCGGCAGCTGCAGCTCTGATTCAACCCCTAGCCT	((((((-<<-<<-<<--<<<<<<<<<((((((.....(((((((.......)))))))...)))..)))))).).))))).)).)))).))))))	0.009901	18	0	5	0	0	0	0	0	0	0	23
ssc-mir-new-61	3	75768316	75768337	+	CTGAGGTCGTTAGCCGGCTAGG	22	CTCCTGAGGTCGTTAGCCGGCTAGGTCGCCCAGGCGTAACCTAGCCGCCTTCAGACCCGCTGGGAG	(((<<<-<<<<---<<-<<<<<<<<((((....)))..))))))))).))...))))...))))))	0.009901	6	0	0	0	0	0	0	0	0	0	6
ssc-mir-new-62	3	60536483	60536504	+	TCTCCGCCACCTCCACCTCAGC	22	GGCGGAGGCGGCGGTGGCGGCAGCGGTTGTCCCTGCCTCTCCGCCACCTCCACCTCAGCC	(((.((((.((.((((((((.((.(((.......)))->>>>>>>>>>->>->>>>->>)	0.009901	5	0	0	0	0	0	0	0	0	0	5
ssc-mir-new-63	3	7838828	7838849	-	ATCGGGCGCCTGTAGCCACAGC	22	GTCTCGTGAATGCTTTGGGCCATCACAGCATCGGGCGCCTGTAGCCACAGCTCCCCGGGACCTGTGGGTGCTGAGCGCCCGAGCTCCAGGAAGAAGAAAGAGTCTGCGTGAC	(((.(((..((.((((...((.....(((-<<<<<<<<<-<<<-<<<<<<-(((...))).)))))).))).).)))))))))))...))..)))).....))..))).)))	0.009901	5	0	0	0	0	0	0	0	0	0	5
ssc-mir-new-64	3	142177131	142177152	-	ATGGGTCTGACGGAGCAGCCGC	22	GGCTCCGGCCCTGCCTCTGCCCCCTTTGTCACATGGGTCTGACAGACCCATGGGTCTGACGGAGCAGCCGCGGGTTCGGGTC	(((.(((..(((((=={{{{={{={{={={={{{{{(((.....)))))>>>->->->>->>->>>>-->>)))..))))))	0.009901	0	81	47	23	20	13	0	0	0	0	184
ssc-mir-new-65	3	10664434	10664455	+	GGGGAACTCCCAGACCAGCTTC	22	GGCAGTGACAATGCGGATCCTTAACTGCTAGGCCACGGGGGAACTCCCAGACCAGCTTCCACTCCCTTCAAGAAGCTGGTCTGGGAGTTCCCGGGTGGCCTAGTAGTGACGCTGCCGCTCCCCCTGCTGCC	((((((......((((.......(((((((((((((.-<<<<<<<<<<<<<<<<<<<<<............))}}}}}}}}}}}}}}}}}}}==})))))))))))).......)))).......))))))	0.009901	0	8	7	7	0	24	0	10	0	0	56
ssc-mir-new-66	3	119658231	119658251	-	GTGCCTGCGGTCCTAGGCGCG	21	GGCTCCTCTGCTGCTGCCCCTCTGCGGAGCTGACCTTCCTCTTGGGCATCGTGGTGGCGGGGCGGGTGCCTGCGGTCCTAGGCGCGCCCAGAGCCTTCTCAGAACTGGGCTGCCTGGCCGCTGCCGCCCCTCCCGCCGCCGGAACTGCTGGGACCCGCGCGGGGGCGGTGGGAGGACC	((.(((((..(..((((((((.(((((.(.......((((....((((((.(((((((((((.((<<<-<-<<<<-<<-<<<<<-<(((((..(.......)..))))))))))))))))).).))))).)))))))))))))..)))))))))))))).))))))))..))))))))	0.009901	0	0	11	0	0	0	0	0	0	0	11
ssc-mir-new-67	3	46383503	46383523	-	ATATATCTCCACATCTTCCTT	21	ATTAATGGATAAGGAAGATGTGGAGATATATATACACATATATATATATAAGTATATATCTCCACATCTTCCTTATCCATTAAT	(((((((((((((((((((((((((((((((((....((((....))))..))>>>>>>>>>>>>>>>>>>>>>))))))))))	0.009901	0	0	0	0	0	10	0	0	0	0	10
ssc-mir-new-68	3	29285145	29285165	+	AGGATGGCCGAGTGGTCTAAG	21	TATAAGGTGCTACCTCATTGTAGTTTTGATTTGCATTTCTGTAATAATTAGTGATGTTGACATTTTTTCCTGTGCCTCTTGGCTGTCTGTATATCTTCTTTGGAAGGTGTCAGGATGGCCGAGTGGTCTAAGGCACCAGAGCTGTTTCTAAAACACACTTCAGTGTACCATCTTGTG	(((((((((.(((((...(((.(((((((...(((.(((((...........((((....))))....(((..(((.(((((((((((..((((((((....)))))))).->>>>>>>>>>>->>>--->>)...))))).))).)).))))))))....)).))).)))))))))	0.009901	0	0	0	0	0	9	0	0	0	0	9
ssc-mir-new-69	3	99638146	99638167	+	TCGCTGCTCACCACCCATGAGA	22	TCACGTGGGTGTGCCCAGCAGCAGTGCCGTGAATGGAAGGGCCTCGCTGCTCACCACCCATGAGA	((.((((((((((...((((((((.(((.(.......).))))>->>>>>>>>->>>>>>>>->>	0.009901	0	0	0	0	0	0	0	0	8	0	8
ssc-mir-new-70	3	102986348	102986370	+	TGGGGTTTTGTGATCATCTTTGT	23	ACAACTCCCATGTGGCAGGTTGATTTTAAGACCCTTTAATTATCCCAGTAGGAGATTATTGTGGCAAGTAAGACATTTATCTCTGTAAAACTTGTATTTCATGGTAGTTTGATGCTCGAGGGAGAGGATATTGGGGTTTTGTGATCATCTTTGTCTATGGTATGCTGT	(((.(..(((((.((((((.(((((.(((((((((...(((.((((((((..(((((((..((((((((...(((........)))...))))))....))..)))))))..))))...))))...)))..->>>>>>>>>->>>>>-->>>>>))))))...).)))	0.009901	0	0	0	0	0	7	0	0	0	0	7
ssc-mir-new-71	3	84254417	84254438	+	GGTTCAGCATCTCCAGTGAGGA	22	CCTGATTTTTCAAAACTCTGCTCTCTCTGGTTCAGCATCTCCAGTGAGGAAAGATAGGCTTTTGGAGATAGTGGGGGTTGGGAGCAGGGCTGGGGGAATTGGG	((..((((..(....((((((((((...<-<<<-<<<<<<<<<<-<<<--........))))))))))).)).))).).))))))))))...)..))))..))	0.009901	0	0	0	0	0	5	0	0	0	0	5
ssc-mir-new-72	3	55091553	55091575	-	ACACTCAGCATGCACATGGAGGC	23	GCCCATGTCCACACTCAGCATGCACATGGAGGCTTTGAGTTTTCCTAGAAACCAGCCTCGTGCACACTGAGTAAGGGCACGAGC	((.(.(((((--<<<<<<--<<<<<---<<<<<(..(.(((((....)))))))))))))))))..))))))..))))).).))	0.009901	0	0	0	0	0	5	0	0	0	0	5
ssc-mir-new-73	3	135660322	135660343	-	CTGAACCACGACGAGAACCATC	22	TGGGAGTTCTCGTCGTGGTTCAGTGGTTAATGAACCCTGAACCACGACGAGAACCATCCA	((((.((((((((((((((((((.((((....))))>>>>>>>>>>>>>>>>>>-->>))	0.009901	0	0	0	0	0	5	0	0	0	0	5
ssc-mir-new-74	3	49730970	49730991	-	TAATAACGTCATTTCTTATTGG	22	GCTTTTGAATCTATTAATAACGTCATTTCTTATTGGAATCTTGCACTGGTAAGTAGTGTGTTATTTGAATTAAAAGC	((((((((.((...-<<<<<<<-<<<<-<<<<<--<.........)..))))).))))))))))).)).))))))))	0.009901	0	0	0	0	0	5	0	0	0	0	5
ssc-mir-new-75	4	76136516	76136537	+	TCAAGGTCCGCTGTGAACACGG	22	GGCTCCGCTCTTGGCATTCACCGCGTGCCTTAATTGTATGACATTAAATCAAGGTCCGCTGTGAACACGGAGGGCAGAGTC	(((((.((((((.(..(((((.(((..((((.(((...........))>->>>>-->>>->>>>>-->->))))).)))))	0.009901	11	0	0	0	0	0	0	0	0	0	11
ssc-mir-new-76	4	129758619	129758639	-	AACGGAGGCCTCTTACCAGCA	21	GGTCCTGTGTCCAGGAACGGAGGCCTCTTACCAGCAAATACGTGAGTGAGTGGTGCTGGAAGCCAGTCCTCCAGTCCTGGTCAGGCC	((.((((...(((((<--<<<<<-<<<<<-<<<<<<..(((....))).....)))))))))..)).)))))..)))))).))))))	0.009901	6	0	0	0	13	0	0	0	0	0	19
ssc-mir-new-77	4	108513253	108513275	+	GGAGACAGGTGCTAAGAGCTCTG	23	GGCTAGTCTGGGGTCAGAAATGTGTAGGAGACAGGTGCTAAGAGCTCTGGGAACCCGAGTTATTTATTAACCAGAGCTGTTTTTCACTTGTCTGCCTCAATTTTAATCACTGGGAAAGCC	((((..((..((((.((((...((.(<<<<<<<<<<<--<<-<<<<<<<(....................))}}}}}}=}}===}}}}}}}}}=})))).)))).))).)..))..))))	0.009901	5	0	0	0	0	0	0	0	0	0	5
ssc-mir-new-78	4	108993524	108993544	+	TCTAGCCTAACAAACTCCCGT	21	TACTGGTGAGTTTGTAGGGTTGGAGAGAGAAATTGTTCATCTGTCAAAACAATAGTGATGTTTTCTCCAGATCTCTAGCCTAACAAACTCCCGTG	(((.((.((((((((.((((((((((((((((....(((.((((.......)))))))...))))))....))>>>>>>>>->>>>>>>>>>>>)	0.009901	0	5	0	5	14	73	0	0	21	0	118
ssc-mir-new-79	4	110277094	110277115	+	TGGGGTTCAAAAGGACTCAAGA	22	ATCAGACAACTGAAGGATGCAGACTTGTGAGCCAGACAACTGACTTGTCCTCTGCAAACCAGTCAATGTCCCCACAGTCAAAGACAATCACAAAAGGTGAGGAGACGTTTGGGGTTCAAAAGGACTCAAGAATTATAGTCACATAAACTTCTTAGTCCTTCGGAACCCCAAATCTCTCTTCTCCTCTTGGTTGTCTTCTTTGTGGAGACATGGACTGTTTGAAGACAGACAGGCCAGGTGTCTGGGCCACTGGCCTACATTCTGCAGCTGTCTGAT	((((((((.(((.((((((.((.((.(((..(((((((.(((.((((((.(((.(((((.((((.(((((.((((((...((((((((((....(((.(((((((.(((<<<<<<<<--<<<<<<<-<<<<(((((......))))..))))))))))))..))))))))))).))))))).)))..))))))))))..)))))).))))).))))))))).)))..)))))).))).)))))))..))).)).)).)))))).))).))))))))	0.009901	0	23	0	0	0	49	0	0	6	0	78
ssc-mir-new-80	4	79703438	79703457	+	TCAAGGCTTTCCTATCAGAG	20	GTTTTCAAGGCTTTCCTATCAGAGATTTTCATGGGTCTTCTGGATGTCTCTGGTGGGAAAGTCTTTTGC	((..--<<<<<<<<<<<<<<<<<<((.((((.((....)))))).))))))))))))))))))))..))	0.009901	0	0	0	0	0	8	0	0	0	0	8
ssc-mir-new-81	4	103552702	103552724	+	CTAGGGGACCCTGAGGCAGGAGA	23	ACACTGCAGTAGTCTCAAGCCTAGGGGACCCTGAGGCAGGAGACAAAAATGGGGTACACTCACCTCTCCGCCTTTGGGTCCGCTGGCTGGAGCTGCTGAGGCTCAGGGTGT	(((((.((((((.(((.(((<-<<-<<<<<<-<<<<<-<<<<<......((((.....))))..)))))))))).)))))).)))))).)))))))))........)))))	0.009901	0	0	0	0	0	8	0	0	0	0	8
ssc-mir-new-82	4	742582	742603	-	TGCACTTCCGCTCCTTTCCTGA	22	GCAGATGCGCCCACAGAGGAGCTCAGGGCGGAGCAGACGTGCGCTGTCGGAGACACTGGTGCACTTCCGCTCCTTTCCTGAGGTCCACCCGTGGTCCTCAGC	((.((.(.(.((((.(.(((.(((((((.(((((.((.(((((((((.(....))).))>>>>>->>->>>>>-->>>>>>).))).)..)))).)))).))	0.009901	0	0	0	0	0	7	0	0	0	0	7
ssc-mir-new-83	4	108816353	108816375	-	GAGGATGTTCGAGCCGGCAGAAG	23	GCTCTGTCCGGCGGACTCTCCCATAGCTCGGGGAAGGGAGGATGTTCGAGCCGGCAGAAGC	((((((.(((((((((((((((.............))>>>>-->>>>-->>>>>>>>->>)	0.009901	0	0	7	0	0	0	0	0	0	0	7
ssc-mir-new-84	4	61562503	61562525	+	TAGAGGTCAAACCGGAGCTGTAG	23	TTGCTGTGGCTATGGTATAGGCTGATGGCTATAGCTCTGATTAGACCCCTAGCCTGGGAACCTCCATATGCCGAAAGTGCAGCTCTAAAAAAGACAAAAGAAAAGAAAAGAAAAATATAGTTGATTTACAGTGTTGTATCAATTTCTGCTGTACAGCATAATGACCCAATCACACATATACATACATTTTTTTGTTGTTTGCTTTTTAGGGCTGCTCAGCATATGGAAGTTCCCAGACTAGAGGTCAAACCGGAGCTGTAGCTGCCAGCCTACACCCAGCCACAGCAA	(((((((((((..(((.(((((((..(((((((((((((.((.((((.((((.((((((((.(((((((((.((....(((((((((((((.(.((((....(((((((......(((((((((((..((((((((((.((........))))))))))..))....))))).)).))))......)))))))....)))))))))))))))))))).))))))))).)))))))).)>>>->>>>->>->>>>>>>>>>>))..))))))).))).)))))))))))	0.009901	0	0	0	0	0	6	0	0	0	0	6
ssc-mir-new-85	4	108524373	108524393	+	TTTGCGTTCCCGGTTGTCCTT	21	GTAGCCTCCGTGTAGTTGTTGCCTTTGCGTTCCCGGTTGTCCTTTGCAGCTGGTGTCTGCCGTTATGCCTGAGCCCGCCAAGTCCGCCCCGGCGCCCAAGAAGGGCTCGAAGAAAGCCGTCACCAAAGCCCAGAAGAAGGACGGCAAGAAGCGGAAGCGCAGCCGCAAGGAGAGCTAT	(((((((((.((..(((((.((.<<<<<-<<<---<<<<<<<<<(...(((((((.(.((..((.....(((((((.....(..(((....)))..).....)))))))..))..)).).))))..)))...===}}}}}}}}}}==}}}}}})).)))))))..)).)))).)))))	0.009901	0	0	0	0	0	5	0	0	0	0	5
ssc-mir-new-86	4	104928663	104928682	+	ACAGGACCCTACCCATCAAG	20	TGAGAAACAGAGCGTGCCACTGATGGCTAGGGCACCTGTCCCTAAATAGGACTGAGGACAGGACCCTACCCATCAAGAGCCGTATTTCCG	((.((((....(((.((...((((((.(((((..((((((((...........).))>>>>>->>>>>->>>>>>--.))))).))))))	0.009901	0	0	0	0	0	0	0	0	5	0	5
ssc-mir-new-87	4	110868595	110868614	-	TCGGGAACTAAGGTAGAGGC	20	GCTCTGGACCTTGTTTCCGGCCACCTCAGCGGGAAGCGGAGACGCCAGCAGCTGGGTTTTCGGGAACTAAGGTAGAGGC	((.((..(((((((((((((..(((.((((.....(((....))).....)))))))..>>>>>>>>->>>>>-->>>>	0.009901	0	0	0	5	0	0	0	0	0	0	5
ssc-mir-new-88	4	106636240	106636261	+	TCAGGGAGTAGCTCTTAGCAGA	22	AGGGGAATGGCCTTCAGGGAGTAGCTCTTAGCAGAAAGACTCCATAAGGCCATGGACAGTTACGTGGGACTTCTTTCTGCTGTGAAGACTCCCAGAATCTCTTAGGGTTTTCCCCT	(((((((.(((((<<-<<<<<<---<<-<<<<<<<((((..((....))(((((........)))))....))))))))))).))..)))))).))........))))))))))))	0.009901	0	0	0	5	0	0	0	0	0	0	5
ssc-mir-new-89	4	68703907	68703926	-	AATCAGGGGGTTAAGGATCC	20	GACCCACCCCACAGCTCATGGCAACGCCGGATCATTAACCCACTGAGCAAAGCCAGGGATCAAACCCGAAACCTCATGGGTCCTAGTCGGATTCGCTAACCACTTCGCCACGACGGGAACTCTCTATGTACATTTTAAAAACATAATAGGGGTTCCCGTCGTGGCTCAACAGAAATGAATCCGACTAGCATCCACAAGGATACAGGTTTGATCCCTGACGTCAATCAGGGGGTTAAGGATCCGGCGTTGCGTGAGCCGTGGTGTAGGTT	((((.((.((((.(((((((.((((((((((((.(((((((.((((.....(.(((((((((((((.(...(((..(((((.(((((((((((((...........(((((((((((((((((.(((((...........)))))...)))))))))))))))))..........))))))))))))).)))))..)))...).))))))))))))).)...-->>>>->>>>>>>->>>>>)))))))))))))).)))).)).))))	0.009901	0	0	0	0	0	0	0	5	0	0	5
ssc-mir-new-90	5	9677679	9677701	+	CACGGACCCTTTGGCAGATGAGT	23	ACTGTGAGATCCCGGATCCACCTGCCACAGGGCCTTGGCTGCCTCTTCCCTTGACTGTCACGGACCCTTTGGCAGATGAGTCCTGTATCTCCTGT	((.(.(((((.(.(((..((.((((((.((((((.((((....((.......))..))>>->>->>>>->>>>>>->>-->)).).)))))).))	0.009901	10	0	0	0	0	19	9	6	8	5	57
ssc-mir-new-91	5	22753423	22753444	-	CCGGAAGTGGAAGTAAGCGCAG	22	CGCTTTACCGAACAGGCTCGCGCCTCCGCCAACCGCTTTTACTTCTCCTTCCCGTGTCTTCCCTGGTGACCCCGGAAGTGGAAGTAAGCGCAGGTCGGCGGCAGCGGCGGGCACGGAAGGCG	((((((.(((.....((((((((..(((((.{{{{{={{{{{{{{=={{{{{=(.(((..(....).))).>->>>>>-->>>>>>>>->>->)).)))))..)).)))))).)))))))))	0.009901	9	0	0	6	20	0	0	0	0	0	35
ssc-mir-new-92	5	9143678	9143700	-	TTGAACCTGATAGCAGCTGCCGC	23	GTGTCCAGGTCTTGTTTGAACCTGATAGCAGCTGCCGCCAGGTGATGTCCACAGGGTGGCGGCGCTGGTCAGTGTCAAGCCAGACTCAGATCC	(..((..(((((.((<<<<--<<<<<<<<-<<<<<<<<(..(((.....)))..)))))))))))).)))))..)))))).)))))..))..)	0.009901	9	0	5	0	0	0	0	0	0	0	14
ssc-mir-new-93	5	24295509	24295530	-	TGCGGCTGTGGCTGTGACCAGC	22	GAGCTGTGGTGTAGGTCGCAGATGCAGCTCGGATCCCATGTTGCTGTGGCTGCGGCTGTGGCTGTGACCAGCAGCTACAGCTC	((((((((((((.((((((((..(((((.((.(..((((......)))).>->>>>>>>-->>>>>>>>->>).)))))))))	0.009901	6	0	0	0	0	0	0	0	0	0	6
ssc-mir-new-94	5	30185309	30185329	-	TCTGAGATGTGACCTGGGCAT	21	GGAAGCTTTTGAAAAATTCCTGGTGCCTGGGTCCCCTCCCCAGAGGTTCAAATTTAATTGCTCTGAGATGTGACCTGGGCATCCGGATTTTTAAAGTCCTCC	(((.(.(((((((((..(((.((((((..((((.(.((..(((((...(((......))))>>>>->>->->>>>-->>>>>).)))))))))))).).)))	0.009901	5	0	0	0	0	0	0	0	0	0	5
ssc-mir-new-95	5	5388562	5388581	+	ATGCGGAACCTGCGGATACG	20	GCAATATACGGTCGGCCCTCCATGTCCGCGGGTTCCCTATCCCGGGTTGGTTGAGTTCGCGGATGCGGAACCTGCGGATACGGAGGGCTGATTGTACTCCGC	((....(((((((((((((({={{{{{{{{{{{{{{={{{((((..((.....))..)).))>>>->>>>>>>>>>>>>>->))))))))))))))....))	0.009901	0	757	676	1554	5352	8573	2239	4334	9713	4854	38052
ssc-mir-new-96	5	61513845	61513866	-	TCTCCAGTGAGACAGTCTCTGG	22	TCACCACTGAACTGGTCTCCAGTGAGACAGTCTCTGGTGAACTGGTCTCCAGTGACTCACTCCCTGGTGTACCAGTCCCTGGTGA	((((((..((.((((<<-<<<<-<<<--<<<<-<<<<.((.....)).)))).))))..))).)))).).)))))))..))))))	0.009901	0	10	17	11	14	0	0	5	10	5	72
ssc-mir-new-97	5	66193763	66193784	+	CAACACTGTGCTGGAAGATGGA	22	TCATTGCCGAGGGCGCCGGCCGGGGGCCATCTTTACCAGACAGTGTTAGGAGCTTCACTATTAGACCATCCAACACTGTGCTGGAAGATGGACCCAGAGCCGGCGACAGGCGTCCGGGCTGGA	((...(((..(((((((.(((((((((((((((..((((((((((((.(((...((.......))...))>>>>>>>>>->>>>>>>>>>>-)))....)))))....))))))).)))..))	0.009901	0	0	0	0	0	6	0	0	5	0	11
ssc-mir-new-98	5	16196976	16196996	+	ACTGTCACGTGGGACAGGTGG	21	CAGTCCACAGGTGCCCCTATCCACCTGTCCCACGTGACANNCANGGCCATGTGGGTCTTCTGGGCCCTGACTGTCACGTGGGACAGGTGGATAGGGGCACCTGTGGTACCTG	(((.(((((((((((((((((((((((((((((((((((..((.((((....((.....)).)))).))-->>>>>>>>>>>>>>>>>>>))))))))))))))))...)))	0.009901	0	0	0	0	0	7	0	0	0	0	7
ssc-mir-new-99	5	97696186	97696206	+	TAGATGGTAGTTGGAGGTGCC	21	CTGGGAATCCAGCTATCACAGCGAGCTGGGAAAAGATGTAGATTTGAAAGTTATTAGCACGTAGATGGTAGTTGGAGGTGCCAG	((((.(.((((((((((((.(((.(((((....((((....))))........))))).))>->->>>>>>>>>>>-->->>))	0.009901	0	0	0	0	0	0	0	6	0	0	6
ssc-mir-new-100	5	38475684	38475703	+	CAAGCCTGCTTTTTAACATC	20	CCAAGCCTGCTTTTTAACATCTAGATGCTAGATGTTAGACTAGATGGTGG	(<--<<<--<<-<<<<<<<<<(((...))))))))))))..))..)))))	0.009901	0	0	0	0	0	6	0	0	0	0	6
ssc-mir-new-101	5	23622896	23622916	-	TGGAGCTGCTTCTTATCCCTC	21	GCTACAGGCTTCCTGATGGGAGGGACTGGTGCCTGCCCACTTGGTAGGTGGAGCTGCTTCTTATCCCTCTGGTGATTGGGGCTTTGTCTCTGGGTGTGATTGGAGGTGGCCCTTTGCCTGGGGGGATTTTAGGCAGCCTGTTTGCTAATGGGTGGAGCTGTGTTCCTACCTGGTTTGTTGT	((.(((((((.......(((((((((....(((..((((.((((((((--<-<<<<<<<---<<<<<<<(((..(..((((((...((((..(......)..)))).)))))))..)).))))))))...))))))))..))))))))))))..).))...)))))).)))))))))).))	0.009901	0	0	0	0	0	5	0	0	0	0	5
ssc-mir-new-102	5	8134887	8134909	-	TGTGTGGGCTCCAACAACTGGCA	23	TGTGTGTGTGCATGTGTGTGTGTGTTATTTGCATGTGTGGGCTCCAACAACTGGCAGAAGCGGGGGCCCGGGGGTGGGTGTGTTGGCTGAGTGTGCACGTGGGGAGGGATGTGTGTGCTGTGTGTGCACACA	((((((((..((((.(..((..((((.(((.((<<<<<<-<<<<<<<<<<<<-<<-....(((....)))...)).))).))))))...))).)))))))).)))..))))..))..)))))..))))))))	0.009901	0	0	0	0	0	0	0	5	0	0	5
ssc-mir-new-103	5	84020476	84020497	-	AAGCTTGGTGTGATAGAAGACC	22	GCTTGGTGTGATAGAAGACCACTCAAATAGAACACGTCTTGCTAAACTTCTTAGATTCCAGTCTTCTCATCATCCAAGT	<<<<<<-<<<<<<<<<<<<-........(((.....)))..((((.....))))......))))))).)))))))))))	0.009901	0	0	0	0	0	5	0	0	0	0	5
ssc-mir-new-104	5	1196501	1196520	-	AGTCAGCACTGTTTTTTGCT	20	CCTTAGGCATGCCCTCCTCTAGGAAAACCTAGCAAAATTCTGTTACCTTTACTCCTCCCTACTCAGGAGTCAGCACTGTTTTTTGCTGTTGTTTTCTTTTTTTGGCCATACCCATGG	((...((.(((.((......((((((((.((((((((..(.((...((..((((((........)))>>>->>->>->-->>>>>>>)..)))))))).....)).))).))...))	0.009901	0	0	0	0	0	5	0	0	0	0	5
ssc-mir-new-105	5	5277868	5277888	-	CAAATTCCGGACCTGGCGGCA	21	GCACGACAGCTACCGCTCGCCGCTTGCCTCCCGCTATGCCAGCCCGGAGATGTGCTTCGTGTTTAGCGACAGGTACAAATTCCGGACCTGGCGGCAGCTCTGGCTGTGGCTGGCGGAGGCTGAGC	((....(((((.(((((.(((((..(((....(((.((((((.((((((.((((((((((.....))))..))))>>-->>>>>>-->>>>>>-->))...))).))))).))))).))))).))	0.009901	0	0	0	0	0	0	5	0	0	0	5
ssc-mir-new-106	5	29581080	29581100	+	GCTGCCGCCTCCGCTACCGCT	21	GAGCGTGCCGCCGCTGTCGCTGCCGCCTCCGCTACCGCTAGTGGAAGAAGATGGCGGAAGGCGGAGCGGCAGATCTGGACATCCAGCGGTCTGACATCGCGACGCTGCTC	(((((((.(((.(.((((-<<<<<<<-<<<<<<-<<<<<(...........))))))..)))))))))))))..((((....))))......)))).)))).))).))))	0.009901	0	0	0	0	0	5	0	0	0	0	5
ssc-mir-new-107	6	4245081	4245102	-	TCTGGCTGTGGTGTAGACCGTC	22	AGCTTCAGCTGACCGTCTACATCACAGACATAGCTCTGATCCCGAGTTGCTCTGGCTGTGGTGTAGACCGTCAGCTGTAGCT	((((.((((((((.(((((((((((((.((((((((.......)))))).-->>->>>>>>>>>>>>>->>>))))).))))	0.009901	77	43	0	0	0	0	0	12	0	0	132
ssc-mir-new-108	6	872913	872934	-	TTGTCCGTGCCCCACCCACTCA	22	CGCCTGTGGGGTTGTCCGTGCCCCACCCACTCACCCGTGTGTGTGTGTGTGTGTGGGCGCCGGACGCCCCGTCGTGTG	(((.(((((((<-<<<<<<<<<<<<<-<<<-<<(........)))=}}}=}}}=}}}}}=}}}}}}})))).)).)))	0.009901	36	40	17	0	18	0	36	0	81	0	228
ssc-mir-new-109	6	25525942	25525963	+	TACGTCTGTGGTGTAGACCAGT	22	GAGGTTTCGATCCCTGGCCTTGCTCAGTGGGTTAAGGATCTGGTGTTGTCGTGAGCTATGGTGTAGGTCACAGACGTGACTTGGATTTGACATTGCTACGTCTGTGGTGTAGACCAGTAGCTATGGCTCCGATTAGACCCCTAGCCAGGGAACCTC	(((((.....((((((((.......((.(((((...((((.((....(((((.(((((((((.((..(((((((((((.(.((.......))..).>>>>>>>>>>>-->>->>>>->))))))))).)))))).))))))).)))))))))))))	0.009901	15	11	0	0	0	0	0	0	0	0	26
ssc-mir-new-110	6	17467217	17467237	+	CTGTGACTGTGGCCTAGGCCC	21	GGCCTTGCTCAGTGGGTCGAAGATCTGGCATTGCTGTGAGCTGCAGCCTAGGTCGCAGATGCAGCTCGGATCCAGTGTTGCTGTGACTGTGGCCTAGGCCCCAGCTGCAGCTCCGATTTGACCTGTGGCT	((((.......(..(((((((....(((....(((((.(((((..(((((((((((((.((((((..............)>>>>>->>>>>>>>>>>>>--)))))))))).))).)))))))..)))))	0.009901	6	0	0	0	0	0	0	0	0	0	6
ssc-mir-new-111	6	956907	956929	+	TGTGCCTTGCGAGCGGTCCCTCC	23	GGGACGCAGCAGGCATTCTCGCTTTGCCGCCTTGGCGTGTGCCTTGCGAGCGGTCCCTCCCCAAAGTGGGGGGGAGGCCTCCCTCGCTGCCATGCTTCGCATCCCTGCGGGTGCGTGAGCGTGCCTCCCCTGGTCCT	(((((.(((.((((((.(((((...........((((<<-<<---<<<<<-<<<<<<<<<((.....))))))).))))...))))).))))))))..((((((....))))))))))).))))))...))))))))	0.009901	0	0	0	0	0	0	0	0	30	0	30
ssc-mir-new-112	6	148078068	148078090	+	TGTGACTGTGGCGTACGCCGGCA	23	GGGTTGGGGATCCAGCGTTGCTGTGAGCTGTGGTGTAGGTCGCAGACGCAGCTCAGATCTGGCATTGCTGTGACTGTGGCGTACGCCGGCAGCTACAGCTCCAACTGGACCCCTAGCCT	(((((((((.(((((....(((((.((((((((((((.(((((((.((((((..............))>>>>->>>>>>>->>>>>>->>>)))))))).....))))).)))))))))	0.009901	0	0	26	0	0	0	0	0	0	0	26
ssc-mir-new-113	6	40103107	40103129	+	TGGGACTGGCGCACTGGAGCGGT	23	GGGACTGGCGCACTGGAGCGGTTTTCTCCTCACCCACCATTGCCCACGTCCC	<<<<<<<<-<<<-<<<-<-<<<.........)))).))).)))))).)))))	0.009901	0	9	0	6	10	0	0	0	0	0	25
ssc-mir-new-114	6	157405413	157405435	-	TCCCCACTCTCCTTGCCCTGCTC	23	GCCTGCTCCTCCTGTCCCCACTCTCCTTGCCCTGCTCAGTTCCGGGGCTGGAGAGGGGGTCAGGATGGGCCAAGGAC	((((((((.(((((-<<<<-<<<<<<--<<<<<<---.....)))))).)))))))))).))))).))))..))).)	0.009901	0	0	0	0	0	0	0	0	9	0	9
ssc-mir-new-115	6	53200147	53200166	-	TGCCCACCTGCCTCCTCCCC	20	GCGCCAGCCAGTTCACCATCGTGCTGGAGGTGAGGCCAGGCTGGTGGGCGGGCCAGGAGAACCCAGAGCCCGGGACACAGCCCTCACCTGCCCACCTGCCTCCTCCCCCAGGACGAGGGCAGCCAGGGCACGGACGC	(((((.(((.(((..((.((((.((((.((.((((..((((.((((((((((..(((.(..(((.......)))......))))..))>>>>>>>>->>>>>>>>>>>))).))))))..)))...)))..)).)))	0.009901	0	0	0	0	0	0	0	0	7	0	7
ssc-mir-new-116	6	38088804	38088826	+	CCCGTTTGAGTCTCTGTGTTGGA	23	TAATGCGTGAGCTGAGGCAGGGGTAATGTCCCGTTTGAGTCTCTGTGTTG	(((((((.(((((.((((.((((.....)>>>>>>>->>->>>>>>>>>>	0.009901	0	0	0	0	0	6	0	0	0	0	6
ssc-mir-new-117	6	86752615	86752636	-	GGGGGAGCAGAGGGTGGCACTC	22	GGGACTCTCCTTGGGGGGAGCAGAGGGTGGCACTCAGGAGCTTAGGACACAGCCTCTGAGTGGAACCCCTGTTCCCCACAGGGTCCC	((((((((.....-<<<<<<<<<-<<<<--<<<<<((..(((........)))..)))}}}}==}}}}}}}}}}}}}==})))))))	0.009901	0	0	0	0	0	6	0	0	0	0	6
ssc-mir-new-118	6	139475238	139475258	+	TCACTTTCCAGATAAACTACA	21	GTGGTTTTTCTGAAAGTGAAGCTACACTTGATTTTGCATGTCACTTGTCTCTTGCCATTGGAGAGATGAGAGACTTATTAGGTGAATCCTAAATCACTTTCCAGATAAACTAC	(((((((.(((((((((((((...((((((((.......(((.((..((((((.......))))))..)).)))..))))))))....))...>>>>>>>->>>>->>>>>>>	0.009901	0	0	0	0	0	5	0	0	0	0	5
ssc-mir-new-119	6	100588343	100588364	+	TAAGATCCATGAGGACGCCGGT	22	CATCATGGCTCAGTGGTTAATGAAACTGACTAAGATCCATGAGGACGCCGGTTCAATCCCCGGCCTCACTCAGTGGGTTAAGGATCCAGCGTTGCCGTAAGCTGTGGTG	((((((((((...((((.((((.....(((<--<<<<<<<<<<<<-<<<<<-.......))))).)).)))).))))))..)).))...))))))))..))))))))))	0.009901	0	5	0	0	0	0	0	0	0	0	5
ssc-mir-new-120	6	168224	168244	+	CTGTTCTGGTTCCTGGGTTCC	21	GGAGGGTGGGTTTCTGTTCTGGTTCCTGGGTTCCGTGCTGGAGCTGATCCGTGTGGAAGCCCAGGGTGACCTGGGTTTTGGGATGCGCATCC	(((..(((.((..<-<--<-<<<<<<<<<<<<<<(..(.(((.....))))..))).))))))))..)))).)..)...)..)).))).)))	0.009901	0	0	0	0	5	0	0	0	0	0	5
ssc-mir-new-121	6	153271876	153271898	+	AGAAAGACTGTTTCGCGGCATGG	23	CAGAAAGACTGTTTCGCGGCATGGTGGGGGTGTGTGTATGTGCTAATGCGCGTGTTAAACGCTTCCAGAAAAATGTAGCTTGGCAGCCTTCTTCTG	(<<<<<<-<<<<<--<<-<<<<--(((((((((...(((((((....)))))))....))))))))).....)))).))..))))).))..)))))	0.009901	0	0	0	0	5	0	0	0	0	0	5
ssc-mir-new-122	6	872043	872064	-	GCCGCCGCCTCCCGTTTGCCGC	22	CGGTCGGGGGGTCGAGTCCGGGCCGCCGCCGCCTCCCGTTTGCCGCGCGCCCCCAACGCGGCGGCGGTGGCGGCGGTGTCCGGCCGGCTCCCTGCCG	(((.((((((((((.(.((((((.<<<<<<<<<--<<<<<-<<<<<(.........))))))))))).)))))))))))))))))))))))))))))	0.009901	0	0	0	0	0	0	0	0	0	5	5
ssc-mir-new-123	6	38782556	38782577	-	TATAGATACTGTCAGAACCTGT	22	GGAACCCTTTAGAAAGCATAGGGGCTGGCTGTTTCTTGGAGATATGAAGACATCTATAGATACTGTCAGAACCTGTGTTTCCTTGGGGAGAATTCC	((((((((..((.(((((((((..(((((.((.(((...((((........)))>-->>>->>->>>>>-->>>>>)))).)).))))....))))	0.009901	0	0	0	0	0	0	0	5	0	0	5
ssc-mir-new-124	6	65134756	65134775	+	GCGAAGTGGTCGCTGGGCTG	20	GGCCAGAGGCGGGGGGAGGCGGCCCTAGCGCCATTTTGTGGGAGCGAAGTGGTCGCTGGGCTGCTCTTGGATTCCTCGCTGTTTCGGTT	((((.((((((((((((((((((((.(((((((((((((....>>>>>>>>>->>>>>>>>>>)).......))))).)))))))))))	0.009901	0	0	0	0	0	5	0	0	0	0	5
ssc-mir-new-125	7	39611578	39611599	+	TTTTTTGCTGGAACATTTCTGG	22	GGACCCTGGATGTACCTGGAGCCCAGCTGGAAATGTTCTAGCCAAAAAAGTTTGCCAAGAACCATTGTGTCTTTTTTTTTTGCTGGAACATTTCTGGTTGTGCTTTGGCCTCTCACCATAGGGGATTCC	(((((((((.((...(..((((.((((..(((((((((((((.(((((((...(((((......))).))...))>>>>>->>>>>>>>>>>>>-->))).))))..).....))))...))))..)))	0.009901	52	10	28	22	25	0	0	0	0	0	137
ssc-mir-new-126	7	4037112	4037132	-	TCTAGCATCGAGCACCCGCCT	21	TTCCTGCAGTCACAGGGAAGCCCAGCACGGAGGATTGATTGGCAAGGAATTTGCAGGAAGTGGGTGGGTGCTCGATGCTAGATGGGCACAGACAATGGTAATAAATAACATCTAGCATCGAGCACCCGCCTACTAACTGGCGAACTTTCTAACGATGATGACAGTAGTGTGGCTTTACAGTCCCAGGGA	((((((.....((.(..(((((..((((.......(.((((...((((((((((((..((((((((((((((((((((((((((.((.((.....)))).........))>>>>>>>>>>>>>>>>>>>>>)))..)).))))).)))))..)))).)........)))))))))..).))..))))))	0.009901	20	39	0	0	0	0	0	17	10	0	86
ssc-mir-new-127	7	98764954	98764975	+	TCTGGCTGTGGTCTAGACTGGC	22	GGATCCATTGTTGCTGTGAGCTGTGGTGTAGGTCGCAGACAAGGCTCGGATTCTGAATTGCTCTGGCTGTGGTCTAGACTGGCAGCTGCAGCTCTGATTC	(((((....(..(((((.(((((((((.(((..(((((.((..((((((...))))...))-->>->>>>>-->>>->>>->>))))))))).).)))))	0.009901	12	10	5	0	0	0	0	0	0	0	27
ssc-mir-new-128	7	8701439	8701460	+	TCTGGTCCAGACACTGTGGAGC	22	GTCCTGAGACATCGCTTCTGGTCCAGACACTGTGGAGCTGAAGAGACCAACACTTCTCAGTGTTTGAACCAGAAGCTCTGTCTGCAGAAC	((.((((((((..(((<<<<<<-<<<<<<<<<-<<<<-((..(....)..)))}}}=}}}}}}}}}=}}}}}}}})..))))).))).))	0.009901	0	0	36	0	0	49	0	0	0	0	85
ssc-mir-new-129	7	64874154	64874175	-	CACTTTACCTCTATGGTCTTTC	22	TTGAGTTTATAGTTTTAATAGAAAGATCATAGAGGTAAAGTTGTCATCAGAGTTAGCACTTTACCTCTATGGTCTTTCTATTAAAACTATAGGGCAG	(((..(((((((((((((((({{{{{{{{{{{{{{{{{{{{={..(.......)..>>>>>>>>>>>>>>>>>>>>>>))))))))))))))).)))	0.009901	0	0	0	0	0	19	0	6	6	0	31
ssc-mir-new-130	7	58429432	58429451	+	ATATACTCTGGTTTCTCTTC	20	TGTAAAAATAAAAGTACAGTAAATAAAAGAAAAGGAGTATATGGACGGACTGGGGTGCTGATGACTTCCTACATTGAGGAGGGAGAGTTGTCAGAAGCTCTGTCTAAAGTTACAAAAATAACTAGCATATACTCTGGTTTCTCTTCATATTGTATAAATCTTTCGCCTTTTACA	(((((((...(((((((((((...((.(((((.((((((((((...((((.(((((.((((..(((((((.(......).)))).)))..))))..)))))))))..(((((......)))))..)>>>>>>>>>-->>>>>->>-.))))))).....))))....)))))))	0.009901	0	0	0	0	9	20	0	0	0	0	29
ssc-mir-new-131	7	15776685	15776706	+	TGTGATCGTGGCCTAGGCCAGC	22	GGTGTTGCTGTGAGCTGTGGTGTAGGTTGCAGACGCAGCTTGGATCTGGCATTGCTGTGATCGTGGCCTAGGCCAGCAGCTCCAGCTCCC	((.(..((((.((((((((((.(((((..(.((((((((...(......)...))>>>>->>>-->>>>>->>>>->))))))))).)))	0.009901	0	0	0	0	0	0	0	0	0	21	21
ssc-mir-new-132	7	27994498	27994518	-	AGTAGAGCTTAGCTTCGGAAG	21	CCTGACCGTCCTCTCCGCCCGAAGCAAAACTCTAATGACAGTGCTCAGTAGAGCTTAGCTTCGGAAGGAGAGGTGATTCGAATGGTCGGG	((((((((((((((((..(((((((.((.(((((.(((......))>->>>>>->>->>>>>>>-->))))))........)))))))))	0.009901	0	0	0	0	0	12	0	0	0	0	12
ssc-mir-new-133	7	37088414	37088434	+	TGTCATGCTGGGGAGTGTAGT	21	GCCGCTCAGTTCATCGGAGTGACGCAGATCTGTCATGCTGGGGAGTGTAGTGAACGTCGTCATGCTTCTCACTGCTCCCCCCGGTGTCCGGCTCTGTGTCGCTGCTGAAGCAGGACATTCATGGTGGT	((((((..((((.(((((((((((((((.(<<--<<<<<<<<<-<-<<<<<((..((......))...))))))).).))))))))).))).))))))))))).))))....))))......))))))	0.009901	0	0	0	0	8	0	0	0	0	0	8
ssc-mir-new-134	7	41467097	41467119	+	TTAGAATCACTTGTGGAGCTTCT	23	TGATTTTAAACCAGACATGTGTATTAGAATCACTTGTGGAGCTTCTGAAACAGTTGCTTAGACCACAGTCCAGGCTTACTGAATCCGAGTCTCCGCTGGTGATTCTGATGCCAGTCTTTAAAAAATCA	(((((((.....((((.((.(((<<<<<<<<<<<-<<<<<<-<<<-((..((((.((((.(((....))).))))..))))..)).))).)))))).))))))))))))))))))))....)))))))	0.009901	0	0	0	0	0	8	0	0	0	0	8
ssc-mir-new-135	7	27512080	27512099	+	GAGAGACGTACGGACGCTGA	20	GCGGAGAGACGTACGGACGCTGAGAGTGGAAGGAAACGAGGCTAGGTCCGTGGTGCTTTCCGC	(((<<<<<<<-<<<<<<<-<<--.(((....(....)===}}}}}}}}}}}}}}=}}))))))	0.009901	0	0	0	0	7	0	0	0	0	0	7
ssc-mir-new-136	7	67901072	67901093	+	AGTCTTGATTCTCTGTTTTGTT	22	TCACCTGCAGGCAGCAGACTGAATTTTAGGCCCTCAGTCTTGATTCTCTGTTTTGTTGGTTTGACTTCTGAAGTATTGCCCAAAACAGAGAATCAAGACTGAGGGCCTAAAATTAGGAATGGAATGGGTCAGGAGA	((.(((((......((..((.((((((((((((((<<<<<<<<<<<<<<<<<<<<--(((...(((.....)))...))))))))))))))))))))))))))))))))))))).))..))......).)))).))	0.009901	0	0	0	0	0	6	0	0	0	0	6
ssc-mir-new-137	7	12180113	12180135	+	GCTGGGAGTGGCGCCAGTCGGGC	23	TGGGGGGCAGGAGCTGCTGGGAGTGGCGCCAGTCGGGCAGGAGCTGCTGGGAGTGGCGCCGGTCCACAGGGTCCCCCA	((((((((.....((<---<<<-<<<<<<<<-<<-<<<((...))))).))..)))))))).))).))).))))))))	0.009901	0	0	0	0	0	0	0	5	0	0	5
ssc-mir-new-138	7	8701434	8701456	-	CACAGTGTCTGGACCAGAAGCGA	23	GGCTCCTCGGCTTTGTTGATTGTTCTGCAGACAGAGCTTCTGGTTCAAACACTGAGAAGTGTTGGTCTCTTCAGCTCCACAGTGTCTGGACCAGAAGCGATGTCTCAGGACTCAGCATGGTCTGGAGAGGCC	(((..(((((((.((((((..((((((.(((((..((((((((((((.((((((.(....(((((.....)))))..>->>>>>>->>>>>>>>>>>>--))))))))))))))))).))))..)))..)))	0.009901	0	0	0	0	0	0	0	5	0	0	5
ssc-mir-new-139	8	122371914	122371935	-	TCTGTGAACTAGAAACCTCTGG	22	TACACAGCTTTCCAGAGGTTTCCAGCTTATAGGATATTCATATGGTAGTTCTGTGAACTAGAAACCTCTGGAAAGTGGTGTA	(((((.(((((({{{{{{{{{{={{={{{{{{{{(..((....))..))>>>>>>>->>->>>>>>>>>>>))))).)))))	0.009901	1456	571	394	552	503	270	153	438	158	265	4760
ssc-mir-new-140	8	139758154	139758176	+	TGGACTGGATGACAATCTGCAGG	23	GACTGGATGACAATCTGCAGGCTGGCCATGCCGTAGATGGGAATCCGGTC	<<<<<<<<--<-<<<<<<-<<(.......))))))))).)..))))))))	0.009901	40	23	13	10	0	8	0	0	0	0	94
ssc-mir-new-141	8	137797684	137797705	-	GTGGATTCACTCAACTTGGGTT	22	CATACATTTTTTTTTACAATGACTGCATACTTGTGGGTTTCACATCTGTGGATTCACTCAACTTGGGTTTGCAAACAATACATGAACCAGGGTTGACTGAATCCTGGGATGTGGAACCCGTGGATTTGGAGGGTTTACTGTGGAACTTAAGCATGTTG	((.(((((((.(((((((.(((((.((...(..((((((((((((((--<<<<<<<-<<<<<<--<<<<(.............)))))..)))))).)))))))..))))))))))))))..)...)).))...))).)))))))...))).))))))	0.009901	31	9	0	6	0	0	0	0	0	0	46
ssc-mir-new-142	8	40584151	40584172	-	ATTGAGTCTGAGCTGTAGCTGC	22	GGAAATTCCCAGGCCAGGGATTGAGTCTGAGCTGTAGCTGCAACCTATGCTGCAACTGCAGCTACGCCAGATCCTTTAACCCTGGCCAGGGATCGAACC	((....((((.((((((((-<<<<<<<<<-<<-<<<<<<<<(..............))))))))))))))))...)))))))))))).)))).....))	0.009901	22	7	0	0	0	0	0	0	0	0	29
ssc-mir-new-143	8	117532728	117532749	-	TGTGGAGCACGTAGAAGGAAGA	22	CCTAGTCGGATTCGTTAACCACTGCACCACGCCGGGAACTCCTCTTCCGTGTTCTTAACACTAAAACAAAAGTGTGGAGCACGTAGAAGGAAGATCCTGTGTGGGATGGCCAATGTTTTGATGG	((..((((((..((((..(((...(.((((((.((((.(((((((..((((((((..(((((........))>>>>>>>>>>>->>->>>->>-))))))))))).)))..)))).))))))))	0.009901	21	0	12	0	0	0	0	0	0	0	33
ssc-mir-new-144	8	4005402	4005422	+	GTTGCGGGGCACGTAGCGTGT	21	ATGGAGCCACGTGAAAATGGACGGACGGCTGTTGCGGGGCACGTAGCGTGTGTGTGTTAGGTACACACGAGCGTGTCCTGCAATCTCCTCCCGGTCCCCTAGTGTTCCAT	(((((((.((........(((((((.((..<<<<<<<<<<<<<<--<<<<<(((.......)))))))).))))))))))))))..)))))..))))....)))))))))	0.009901	5	0	0	0	0	0	0	0	0	0	5
ssc-mir-new-145	8	121328889	121328911	+	TGAGCCACAGAAACTCCAGGACT	23	GTTCAGATTCTTAACCCATTGAGCCACAGAAACTCCAGGACTTAGGGATTAGCAGAGTGTTGGAGTTCCCTTGTGGCTCAATAGGTTTAGGATCGGGC	((((.((((((.((((.((<<<<<<<<<<-<<<<<<<<-<<<(.(.......).)))).))))))))...)))))))))))).)))).))))))))))	0.009901	5	0	0	0	0	0	0	0	0	0	5
ssc-mir-new-146	8	16329054	16329075	-	TTGTGACGTGACATGGGCAAGC	22	CAGGACTGAAAGATGACTTGCTGCTCGCCCATGTCATGTCACATATGTGAAGCAACAGATTGTGACGTGACATGGGCAAGCAGCAGAGTCACCTCCTTTTCTCTTG	(((((..(((.((((((((((((((.(((((((((((((((((..(((......)))..->>>>>>>>>>>>>>>>>->>>)))).)))))..)).)))..)))))	0.009901	5	0	0	0	0	0	0	0	0	0	5
ssc-mir-new-147	8	60883178	60883199	+	TCATAAGACAATTGGATTGAGA	22	GATTAAGTAATAACCCAAGTGCCATCATAAGACAATTGGATTGAGAAAATGTGATGTATCTTCTTCTTAATCCAGTTGTCTATTGAGGGGCACTTGAGTTGCTTCTCTGTC	(((..((...((((.((((((((.<<<--<<<<<<<<<<<<<<<<<(...(........)...))))))))))))))))))..)))..)))))))).))))...))..)))	0.009901	0	0	0	0	26	34	26	22	18	0	126
ssc-mir-new-148	8	128644103	128644124	+	TGTGGCTGTGGCTGTGACCTGC	22	AGTGGGTTAAGGATCTGGCGTTTCCGTGAGCTGTGGTGTAGGCCACAAACGCCACAGCTTAGATTCGTTGTGGCTGTGGCTGTGGCTGTGACCTGCAGCTGTAGCTCCAGTTCCACCCCT	((.((((...(((.((((.(((......(((((..(.((.(((((((...(((((((((............)))>>>>>>>>>>>>>--->>>-->))))..))).)))).)))))))))	0.009901	0	12	0	11	6	0	0	0	0	0	29
ssc-mir-new-149	8	110195887	110195909	-	AACTGGATGTAAGATAGAATCAT	23	ATGTATGGACCTAAACAATAGTTTATTTTTGATGGGTTTTGAACTGGATGTAAGATAGAATCATGCTGTATTCTTTTGTGATGCTTCTTTCATTCAGCATGGAACTCATCCATACTGTTGCTTAAAACTACACAT	((((.(((...(((.(((((((........((((((((..(--<<<<<<<-<<<<-<<-<<<<<.............))))).)))))).)))))))..)..))))))))...))))))).)))...))).))))	0.009901	0	0	7	10	10	0	0	0	0	0	27
ssc-mir-new-150	8	4508255	4508276	-	TGGCCACCACCTGCCCCAGCAT	22	GACGCGTCTCTGAGGTCACCAGGCTGGGCCTACAGCCACTCCACGTGGGGTGGGGTTGGTGGCCCAGTCACTCTTGGCCACCACCTGCCCCAGCATCCATGCCCTCTGACCTTCCACAAGCCGTC	(((((......(((((((...(((((......)))))......((((((.((((((((((((((.((.....))->>>>>>>>--->>>>>>--->))))).....)))))))......).))))	0.009901	0	0	0	0	0	7	0	0	0	0	7
ssc-mir-new-151	8	44321599	44321619	-	TATACTCTTGGATACAAATAC	21	GTATTCCCATTCAGGAGAATGGAATATATGGTGTTCATTTTAAAAATGTCTTCTGTAGTGTTTTTCAGCAATATTTTATGATTTTCATCATAAAAATACTACACTACATTTATTAAGTAAACACTATTTTATACTCTTGGATACAAATAC	(((((...(((((((((.(((((....((((((((.((((...((((((....(((((((((((............((((((....)))))))))))))))))..))))))...)))).))))))))))>>>->>>>>>>>>--->>>>>	0.009901	0	0	0	0	0	6	0	0	0	0	6
ssc-mir-new-152	8	117395256	117395277	-	CACCAAACCAGGAGTCTAGGTC	22	TGTGCTGAAGGAACGTGTGCCATTAATCACAGGCACCAAACCAGGAGTCTAGGTCTTAGGAGCTCTAGCTGCCCAGACTCCTTGTTCGGCACCTGTAATAAACACTGCACTTGCCTTCACCACA	((((.((((((.....((((........(((((--<<-<<<-<<<<<<<<-<<<-.....(((....)))))).)))))))).))).))..)))))..........))))...)))))).))))	0.009901	0	0	6	0	0	0	0	0	0	0	6
ssc-mir-new-153	8	62019860	62019882	+	GATGGGATTAGAGATGGCTGTGT	23	TAATCCCTCTGGTGGGTGGTGCTTTGTCTTTGGATGGGATTAGAGATGGCTGTGTCCTGAGGGATCTTTAGCCATCCTGTTTACTGATGGGCGGGGCTTGATCTCACCTGGATTG	((((((....((((((....((((((((((..<---<<<<-<<-<<<<<<<<-<<((....))))...)))))))))))))).)..).))))))))).....)))))).))))))	0.009901	0	0	0	0	0	5	0	0	0	0	5
ssc-mir-new-154	8	5609551	5609573	-	TAACCCACTTGGGTCACTGTGGA	23	AACCAGCACTTCCCACTGTGGCGCAGTGGGTTAAGAATCCGACTTAACCCACTTGGGTCACTGTGGAGTTGTGGGTT	((((.(((.((((.((.(((((.((((((((((((.......))>>>>>>>>->>->>>>>->>>>>).))).))))	0.009901	0	0	0	0	0	5	0	0	0	0	5
ssc-mir-new-155	8	139619957	139619979	+	TCTGTCTCAGTGATTTGTTGGCA	23	CTGTATCATCTGTCTCAGTGATTTGTTGGCATATGTAGCCAGCACAGTACTGGGCATGAAATGG	((((.(((--<<<<-<<<<<---<<<<<<<-......)))))))...)))))))))))).))))	0.009901	0	0	0	0	0	0	0	5	0	0	5
ssc-mir-new-156	8	18236934	18236956	-	GTGGTTGGATTGAGTTGTCGGTG	23	TCAGAGGGGAATATGGAAGATTTATTTTCATCATTGGAATTCCTGCAGTCATTTTCAAATAAGCGTCCGTGGCTCTCGCGTTTGTTCTGAAGGAGGTGAGGGCTCAGGCTGATGGTCCAGTGGTTGGATTGAGTTGTCGGTGTCGTCGTCTGA	(((((.((..((((.((.((((((.((..(((((((((...((..(((((............((....)).((((((((.(((........))).))))))))...)))))..))))))>>>>>-->>->>>>>>->>->>>)..)).)))))	0.009901	0	0	0	0	0	5	0	0	0	0	5
ssc-mir-new-157	9	8217192	8217213	+	TGTGACTGTGGCTTAGGCCGGC	22	CCCTTGCTCAGTGGGTTAACGATCCGGCGTTGCCGTGAGCTGTGGTGTAGGTTGCAGACGCAGCTCGGATCCTATGTGGCTGTGACTGTGGCTTAGGCCGGCGGCTACAGCTCCGATTGGACCCCTAGCCTGGG	(((..(((.((.(((((..(((((.((.((((.....(((((((((.(((((..(((.(((((((((.......)).)))>>>>->>>-->>>>>->>>->>)))).)))).)))))))))))))))))..)))	0.009901	64	34	15	12	11	10	0	0	5	0	151
ssc-mir-new-158	9	31199388	31199410	+	TCTGCACTTGAAGCTGAGACTGA	23	CAAGCTCAGCTCTGAAGTGCAGAGGCTGTTTGCACTTCCTCTGCACTTGAAGCTGAGACTG	((..(((((((.(.(((((((((((..((....))..))>>>>>>>>>->>>>>>>>-->>	0.009901	24	26	31	0	64	25	0	0	8	0	178
ssc-mir-new-159	9	133233758	133233779	-	TGTGGCTGTGGCCTATGCAGGC	22	AGCTGTAGTGTAGGTCACAGATGCGGCTTGGATCTGGCGTTGCTGTGGCTGTGGCCTATGCAGGCAGCT	((((((.(((((((((((((..(((((..............))>>>-->>>>>>>>>>>>>-->>))))	0.009901	7	0	0	0	0	0	0	0	0	0	7
ssc-mir-new-160	9	80161196	80161217	-	TGTTGAAACACTCTGTTGAACC	22	TCATTCCTTCAGTGTTGAAACACTCTGTTGAACCAGATTACAGAAAGTTCACTGGAGTTTTGTTTCAACATTGCAAGAATGA	((((((...(((<<<<<<<<<<<<<<--<<<<<-............))}}}==}}}}}===}}}}}}}}})))...))))))	0.009901	5	0	0	0	0	0	0	0	0	0	5
ssc-mir-new-161	9	147940166	147940187	+	TCTCCTTGCGAGTCTCTGCTGC	22	GCCCGGCTGGCCGGGGCGGGGACTCGTATGGAAGGAGACGCTGCTGGTGACCTGTTCTCTCCTTGCGAGTCTCTGCTGCCTGGCGTCTCGGGC	((((((...(((((((((((((((((((.(((..((((.((....(....)..))))>>>>>->>>>>>>>>>>>>-->)))))...))))))	0.009901	5	0	0	0	0	0	0	0	0	0	5
ssc-mir-new-162	9	80161159	80161181	-	TCACTGGAGTTTTGTTTCAACAT	23	TCATTCCTTCAGTGTTGAAACACTCTGTTGAACCAGATTACAGAAAGTTCACTGGAGTTTTGTTTCAACATTGCAAGAATGA	((((((...(((((((((((((((((..(((((.............))>>>-->>>>>--->>>>>>>>>>))...))))))	0.009901	0	13	18	0	0	0	18	0	17	0	66
ssc-mir-new-163	9	80161158	80161180	-	CACTGGAGTTTTGTTTCAACATT	23	TTTCTCATTCCTTCAGTGTTGAAACACTCTGTTGAACCAGATTACAGAAAGTTCACTGGAGTTTTGTTTCAACATTGCAAGAATGATAAG	(((.((((((...(((((((((((((((((..(((((.............)))>>-->>>>>--->>>>>>>>>>>)...)))))).)))	0.009901	0	0	0	24	0	0	0	0	0	0	24
ssc-mir-new-164	9	127809493	127809514	+	GTTATATATAGCTCTTTGGCCC	22	GGCAAAGATGCTTATAGTGAAAATACCGGACTCTTTAAAAATCTTCAATAATCTATGGAGATGTCTCTCATTTGGTGTGTTATATATAGCTCTTTGGCC	((((((((.(((((((...((.((((((((..........(((((((........)))))))........))))))))->>->>>>->>>>>>>>->>>	0.009901	0	0	0	0	0	6	0	0	0	0	6
ssc-mir-new-165	9	28611393	28611413	+	TTGTCATAGATTAATGGACCA	21	GTCATAGATTAATGGACCATATAAGTTTAAGTTTATTTCTGGGCTCTCTTACTGTTCCATTGATCTATGTC	<-<<<<<<<<<<<<<<-<<..((((....((((((....))))))..)))).)).)))))))))))))).)	0.009901	0	0	0	0	0	0	0	6	0	0	6
ssc-mir-new-166	9	93989417	93989436	+	TAGTCCTTTTTTTTGAGACA	20	TGCAATGCCTTGATTGCTATAAAGGTAGTCCTTTTTTTTGAGACATAGCCACACAGGATGCTGTGTCAGTAGACAGTACTGTTTTCTATGTCTTCAGATAGAGGATGGCCAAGGCTTTGTGGATAGAAAAGGCAAATGTGTA	((((.((((((..((((((((((((<-<<<<<<<-<<<-<<<<<<(((..((((((....))))))(((((.....)))))....))))))))).))).))))))).))).....))))))).)))..))))))....))))	0.009901	0	0	0	0	0	0	0	5	0	0	5
ssc-mir-new-167	9	50376143	50376162	+	CTGTCTGTCTGTCATTCTCC	20	CTCAGGTTTGAGAAGCACAACTGATGGAGCCACCTAAGGCGAGTCACCTTGCCCTGCGGTCCCTCTGTCTGTCTGTCATTCTCCCTGAG	((((((...(((((..(((((.(((((((..(((((.((((((....)))))).)).)))..))>>>>>->>->>>-->>>>>>)))))	0.009901	0	0	0	0	0	5	0	0	0	0	5
ssc-mir-new-168	9	142138660	142138680	+	TTCTCGGCAGGAGAGGGGAGT	21	AACCCTGATTTCTCGGCAGGAGAGGGGAGTGAGTGTGTCTCCCCTCTACTGGAGGGAATGGCCAGGGTT	(((((((..<<<<<--<<<-<<<<<<<<<-........))))))))).)))..)))))....)))))))	0.009901	0	0	0	0	0	5	0	0	0	0	5
ssc-mir-new-169	10	27752746	27752766	-	TACGAATTTCAGGAATACAGC	21	TGAGCTACTTTGCTGTATTCCTGAAATTCGTATGAATCAGTTCAATTGATACGAATTTCAGGAATACAGCAAAGTGGTTCA	(((((((((((((((((((((((((((((((((.(((.......))).)>>>>>>>>>>>>>>>>>>>>>)))))))))))	0.009901	14	13	8	25	38	35	0	0	18	0	151
ssc-mir-new-170	10	48613139	48613160	-	CCGGCAACTGCAGATCTGATTC	22	TCAGATCTGGTGTTGCTGTTGCTGTGGCTGTGGCATACGCCGGCAACTGCAGATCTGA	(((((((((..(((((((..((.(((((....)).))))>>>>>>>>-->>>>>>>>>	0.009901	0	0	0	0	0	0	0	16	0	8	24
ssc-mir-new-171	10	26718209	26718231	+	TGTGTCTGTGGCCTAGGCTGGCA	23	GCTGTGGTTAGGTAGCAGACACAGCTCAGATCCGCATTGCTGTGTCTGTGGCCTAGGCTGGCAGC	((((((.((((((.(((((((((((.............))>>>>>>>>>->>>>>>->-->>>))	0.009901	0	0	0	0	6	11	0	0	0	0	17
ssc-mir-new-172	10	79025920	79025940	+	GATCTGACCCTTGGCCTGGGA	21	GCACAACTGGATCAGTGTGTTCTCTGGAGGCTACAGGTTTGATCCCCAGCCTCACACAGTGGGTTAAGGATCTGGTGTGTGGTATAGGTCACAACTGTGGCTCGGATCTGACCCTTGGCCTGGGAACTCTGTATGCCAGGAGGC	((.(..((((..(((...((((((...((((((..((((.(((((...(((.(((((...(((((...))))).))))).)))...((((((....)))))).)>>>>->>>>-->>>>>>>>>>)).)))....))))..)))	0.009901	0	0	0	0	0	12	0	0	0	0	12
ssc-mir-new-173	10	33553249	33553271	-	CAGACGCGGCTCGGATCCTGTAT	23	GGTTGCGGGTTTGATCCCTGGCCTTGCTCAGTGTGTTAAGGATCTGGCGCTGCTGTGAGCTGTAGCGTAGCTCACAGACGCGGCTCGGATCCTGTATTGCTGTGGCCCTGGTGTAGGCTGGCAGCT	((((((.((((((..((..((((.....(((((.....((((((((((((..((((((((((.....)))))))>>>-->>->>->>>>>>>>----))))).))))..))..)))))).))))))	0.009901	0	0	0	0	0	0	0	8	0	0	8
ssc-mir-new-174	10	31380884	31380903	-	TTGACTGACGGCGGAGGATA	20	GTTTCGTCCTCTGCACCAGTTAGGACCGGCATCCGGCCCTGCCCCTGCGGTGCAGAGAGGGGGCCTCAGCTCTTGACTGACGGCGGAGGATAGGAC	(((..(((((((((..(((((((((...((....((((((..(.((((...)))).)..))))))...))))>>>>>>>--->>>>>>>>>-.)))	0.009901	0	0	0	0	0	5	0	0	0	0	5
ssc-mir-new-175	10	7426851	7426871	+	GATGAGAACTCCCGGCCTTTT	21	GGAGAAGGTAGAGCGGAGAGCCCAGGACCGGAGATCGGCAGGCACAGAATTAGAGAAGCTCAAGCTGAACACTGAGTGATGAGAACTCCCGGCCTTTTCC	(((((((((...(.((((..(.((..(((((.(.(((((.(((..............)))...))))).).))).))-->>->-->>>>>->>>>>>>))	0.009901	0	0	0	0	0	5	0	0	0	0	5
ssc-mir-new-176	10	21313476	21313497	-	CGATTGGACCTCTAACCTGGGA	22	AGCTCCGATTGGACCTCTAACCTGGGAACCTCCATATGCCATGGGTTTGTGACCCTAAAAAGACAAAAGACTAAGATGGCAGTTAGAAGGGGAATATAGTTTTTTGGTTTGTTGGTTGTTTTAAAGAGATTTGAGGTTGGGGACCAGTGAGGATGTACATGTAAATGTATATGGGGGAGATGGCGACTAAGTGATGAAGTGAGTTTTTTTGTTTTTGTTTTTGTTTTTGTTTTTTTGCTTTTTAGGGCCACACCTGCGGCATATGGAAGTTCCCAGGCTATGGGTTGAACTGGAGCT	(((((<<-<<-<<<<<-<<-<<<<<<<((.((((((((((..((((..(((.((((((((((.(((((((.(((((..((((.((((((.((((...(.((.(((.(((..(((((((((..............((((...)))).......((((((((....)))))))).........)))))))))..))).))).)).)..)))).))))))...))))))))).))))))))))))))))).)))))))..)))))))))).))))))))).)).))))).)).)))))))	0.009901	0	0	0	0	0	5	0	0	0	0	5
ssc-mir-new-177	11	77870790	77870811	+	TGTGGCTGTGGCTGTGACCCGC	22	GGCCTCACTCAGGTTGTTGAGGATCTGGCGTTGCTGTGAGCTGTGGTGTAGGTCACAGGTATGGCTCCAATCTGATGTGACTATGGCTGTGGCTGTGGCTGTGACCCGCAGCTATAGCTCCAATTCGACCCCTGGCCTGGGAACCTCCATACGCCGCAAGTGGGGCC	(((((((((..((((((.((((.((((((((((.((.(((((((((((..((((((((.((((((..((..(............)..>>-->>>>>>->>>>>>>>-->).)))))))))))...)))).....)))..))).)))).))).)))...)))))))))	0.009901	20	5	0	0	0	0	0	0	0	0	25
ssc-mir-new-178	11	18165576	18165596	-	CGCGCTTAGGGTTCCCGGCAT	21	GCCCGGGCTCCCTGAGCGCGCCGCGCATAAAGACGCGCGCTTAGGGTTCCCGGC	(((.(((..((((((((((((..(.......)..)>>>>>>>>>>>-->>>>>>	0.009901	9	0	10	6	0	0	0	0	6	0	31
ssc-mir-new-179	11	6250028	6250048	-	TGTGGAGACCTCAGCACGTAG	21	AGGAGTGAATGAAGCCGGAGAGACCTGCTGTGGAGACCTCAGCACGTAGTTTCTTCTTGTGCACGTCTGCGTGTCTGTCTGTCTTCACTGCACGTCCTTGGGTTCAGCTGCCCCT	(((.(((..((((.((.(((.(((.(((-<<<<<<<<--<<<<<<<<<<.................))))))).)))...)))))))).))).)))))).))))))..))).)))	0.009901	5	0	0	0	0	0	0	0	0	0	5
ssc-mir-new-180	11	4056392	4056413	-	CTGACTCACTCTGTTGTGCAGC	22	GCTACAGGGATCCCAGTGCTTGGCCGTTTCTGCTGCACAACAGAGCGAGCCAGCTGGGAGCGNGACACCCTGACTCACTCTGTTGTGCAGCAGAAAGTGGTCACAACATTTAAATCAAACTGTGC	((.((((.(((...((((..((((((((((((({{{{{{{{{{{{={{{={{{==((..........))>>>->>>->>>>>>>>>>>>>>))))).))))))...))))...)))...))))))	0.009901	0	0	38	58	25	24	5	0	0	0	150
ssc-mir-new-181	11	13233701	13233720	-	GCAACGGAGAGACTGAAGAT	20	GCCAGTTCTCTTCGTGGACTAACTGCAACGGAGAGACTGAAGATGATTCCTTTCTTACCCGTATTTTCTCTCTTCTTGCTGGTTGTTGTTAACCCTGCAAACGCCAATGGTCATTATGACAAGATCTTGGC	(((((.(((..((((((((((...<<<<-<<<<<<<--<<<<<<(................)))))))))))))))))).(((..((((.......))))..)))..)))))..)))))..)))..)))))	0.009901	0	0	0	0	32	0	0	0	0	0	32
ssc-mir-new-182	11	25836088	25836107	+	AAAGGCTCTGGCCAATGTCA	20	CCCTCATTAAAGCAGCAGGTGTAAATGTTGAGCCATTCTGGCCAGGCTTGTTTGCAAAGGCTCTGGCCAATGTCAACATCCGGAGCCTCATATGCAATGTGGGGG	(((((((....(((..((((....(((((((..(((..(((((((((((......-->>>>->>>>>>>>>>>>>)))).....))))....)))...)))))))	0.009901	0	0	0	0	0	8	0	0	0	0	8
ssc-mir-new-183	11	85818068	85818090	+	GACGGCAACTGGATGAAAAGATT	23	TCTAGTGACGGCAACTGGATGAAAAGATTGATGAAGAAGAGTTTTCCCATCCAGTTGCCAGTAACCAACTAGA	((((((-<<<<<<<<<<<<<<--<<<<<<..........))))))..)))))))))))).)).....))))))	0.009901	0	0	0	0	0	6	0	0	0	0	6
ssc-mir-new-184	12	23440179	23440200	-	TTTACGTCCTTTCACCTAGTTT	22	CGGGGCCTGTTTTACGTCCTTTCACCTAGTTTTTTTCTATGAAACTGGGTGGGAGGATGTGAAACAGGCCTTG	((((((((((<<<<<<<<<<--<<<<<<<<<<(.......)))))))))))..))))))))))))))))))))	0.009901	19	15	13	16	39	31	12	0	22	15	182
ssc-mir-new-185	12	2192907	2192926	-	GCAGCGACGGGGGACCCTGA	20	CTGCGGCAGCGACGGGGGACCCTGAGCTGTGGCGTCGGTCCGGTGAGTGCGCCGCGAACGGCGGCAAGGCCCAACGCGGAGTGGGTGAGCTGGCCGGGGACGGGCCGGGGTCGCCGGTGGGCTGCCGACGG	(((((<<<<<-<<-<<-<<<<<<<-(((....((((..((((((.(((..(((((.....)))))...(((((.(.....))))))..))).)))))))))))))))))))).)).)).).)))))).)))	0.009901	6	0	0	0	0	0	0	0	0	0	6
ssc-mir-new-186	12	58003068	58003088	+	AAGAATATGGAACAGACGGTA	21	GAAGAATATGGAACAGACGGTAAAGGACCTACAGCACCGTCTGGATGAGGCTGAGCAGCTGGCCCTGAAGGGCGGGAAGAAGCAGATCCAGAAGCTGGAGGCCAGGGTGGGTCTCTTGATATCTATCTGTTTCCATTTGTTC	(<<-<<-<<<<<<<<<<--<--((((((((((.......(((((((...(((...(..((.((((....)))).))..).)))..)))))))..((((...)))).))))))).))).....)..)))).)))))))).)))	0.009901	0	0	0	0	0	0	0	27	0	0	27
ssc-mir-new-187	12	20363796	20363818	+	TAGAGGAGAGGCTACCACCACCA	23	GGTAGGTGCGGCCCCTTCGTTCTACCCCCGGAGCCCACAGGGGTAGAGGAGAGGCTACCACCACC	(((.((((.((((.((((..((((((((.(.......).))))>>>>>>>>->>>>-->>>>>>>	0.009901	0	0	0	6	15	0	0	0	0	0	21
ssc-mir-new-188	12	1918969	1918990	-	CAGGGCTTGGGGAGCAGAGAGA	22	GCTGCCTTCTCTTCTTTGCTTCCCGGTTCCTGCGTTACCGTCTGGAAAGGCAGGGCTTGGGGAGCAGAGAGAGGGGAGGGGGC	(((.((((((((((((((((((((((..(((((.((.((....)).)).)>>>>-->>>>>>>>>>>>>>->))))))).)))	0.009901	0	0	5	0	7	0	0	0	0	8	20
ssc-mir-new-189	12	20165411	20165432	-	ACGGGATTGTAAAGGCAGAGCG	22	GGCCGATGGCACAATCAGGGGGAACAGGGACGGGATTGTAAAGGCAGAGCGGGCGATTCCCCCACGCCTTGCCTTTACAGACCCGTCCCTGTTCCCCACTCTGGCGCAGTGGACT	(((((...((.(......(((((((((((<<<<<-<<<<<<<<<<<<-<<<((.(.....))).))).)))))))))))).))))))))))))))))......).))..))).))	0.009901	0	0	0	0	0	7	5	6	0	0	18
ssc-mir-new-190	12	35036643	35036664	-	TCACCCCGGGTCCCCCCTCTCC	22	GGGGCTTTTCAGGCCTGGGGAGGAAGGGGGGGGGGCACTGGGGAGGGGGCGGCCTGTTTGTGAGGAAGTGTCACCCCGGGTCCCCCCTCTCCCGCCCCAGGCTTGTTTCCTGGAGGCCCC	((((((((((((((((((((.((..(((((((((((.((((((..((.((..(((.......)))..)).>>->>>>>>>>>>>>>>>>>->).)))))))))))......)))))))))	0.009901	0	0	0	0	7	0	0	0	8	0	15
ssc-mir-new-191	12	48057537	48057556	-	TTTTCACTCTCTTCCAGGGT	20	TAGTTTTTCACTCTCTTCCAGGGTAGGACAGGTGTCTCGAATATAAAGTATCTTTTTAGGTGACAACTTCTATGGATGTTTCACATGTAGTAATTTTGTGGGGGTAGCAGAATTGCTTTGGAGGAGAGAGAATATTTA	(((.--<<<-<<<<<<<<<<<<<<((....(.(..(((...((((((((..((......((((.(((.((....)).)))))))....))..)))))))))))..).)....)))))))))))))))).)))...)))	0.009901	0	0	0	0	0	6	0	0	0	0	6
ssc-mir-new-192	12	49756097	49756118	-	TTTGGTCTTTTCTCCTTGGCAG	22	TCCTTGGCGAGGGAGAAATGCTAAACTCTTCATACAAGCATACGTTTGGTCTTTTCTCCTTGGCAGACGA	((.((.((.(((((((((.(((((((.................)>>>>>>-->>>>>>>>>->>->).))	0.009901	0	0	0	0	0	6	0	0	0	0	6
ssc-mir-new-193	12	38237731	38237753	+	GCCCAGTCGGTGTTGAAATCCTC	23	GCAGCCCAGTCGGTGTTGAAATCCTCTCTCACGTCCTGACTAGGGGCTCTGGACTTGAGCTGCTCACAGTCGCAGACTGACAATTGCAGCTCAGCTCGTGCAGCCCTTCCCCTGTATGGGGGAGGCAGACCAGAGAGGGAAATGACTTAGATAAGGTTGC	(((<<<--<<<---<<<<---<<<<<(((...(((.((....(((((((..((.(((((((((...(((((...)))))......))))))))).))..).))))))((((((....))))))..))))).))))))))...))))...)))..))))))	0.009901	0	0	0	0	0	5	0	0	0	0	5
ssc-mir-new-194	12	19252476	19252497	+	GATGAGGAGCACTGGAGAGGTA	22	TCAGATGAGGAGCACTGGAGAGGTAAGAGGCTCAATCAAGAGCTTTGTTTGCCCAGCACTTGCTTCTCATAAACTGG	(((<<<<<<<<<<<---<---<<<<((((((((......)))))))..)))))...)...))))))))))...))))	0.009901	0	0	0	0	0	0	0	5	0	0	5
ssc-mir-new-195	12	27501116	27501136	-	TTAAGAATTTGACTGCAGGAG	21	CTGAGCCACAACAGGAACTCCTGCAGTTGAATTCTTAACCCACTGCACCACGGTGAGAACTTCCCAGAGTGGGCCTTACGCCAAGTGTAGGAGTTAACATCATGGCACAGTGGGTTAAGAATTTGACTGCAGGAGTTCCCGTTGTGGCATAGCAG	(((.((((((((.((((((((((((((..((((((((((((((((..(((.((((..(((..(((.....))).(((((((...))))))).)))..)))).)))..)))))))>>>>>>>>>-->>>>>>>>>>)))).))))))))....)))	0.009901	0	0	0	0	0	0	0	0	5	0	5
ssc-mir-new-196	13	152984990	152985012	-	TGGCTCAACCATTTGTTCTCACT	23	TTCCAGGGTTCCTCTGGCTCAACCATTTGTTCTCACTTGAATCAAAAAAGTGGGTGGCAAATGGTGGGTTTGATGAGTCTTGGGA	(((((((..((.((--<<<<<-<<<<<<<<<<<<<<<(.........))))))).))))))))))))))..)).))..)))))))	0.009901	120	0	0	0	0	0	0	0	0	0	120
ssc-mir-new-197	13	190079543	190079564	-	ATTCTGTTAGAAAAATGCAAGA	22	ATGTGTGACAGGTATTCTGTTAGAAAAATGCAAGAATGCTATAAAATCTTGTGTTTTTCTAACGGGAATACTAGTCACATGT	(((((((((.(((<<<<<<<<<<<<<<<<<<<<<<.(.......).))))))))))))))))).)))))))).)))))))))	0.009901	43	23	20	13	11	13	0	6	8	5	142
ssc-mir-new-198	13	80688703	80688725	-	AGGGTCTAGGTCGCAGATACAGC	23	CATTGCTGCAAGCTAGGGTCTAGGTCGCAGATACAGCTTGGTTCTGGTGTTGCTGTGGTTGTGGCATAGACCTCAGCTGCAGCTCTG	((..((((((.(((--<<<<<<-<<<<<<<-<<<<<<..............)))))).))))))).))))))..)))))))))..))	0.009901	25	8	20	11	48	19	10	10	19	11	181
ssc-mir-new-199	13	136740236	136740256	-	TATATCTGCCTGTATATATGC	21	GGCTGATGGGTATATAGGTATATATACAGGCATATATATATGCCTATATACTTGTATATATCTGCCTGTATATATGCCTATATACCTGTATATATCTGCC	(((.((((((((((((((((((((((((((((.((((((((............)))>>>>>->>>>>>>>>>>>>>>))))))))))......))).)))	0.009901	18	13	16	13	9	0	5	0	0	0	74
ssc-mir-new-200	13	26080943	26080962	+	CTTGGAATTTTGCAGTGTCC	20	AGGCCCACCAGGGCTGTCACAGGTGGTTGTGCGGGTTGGGCAATGCACAGCTCCAATGGATTCCAGTTATGTCCCCTTGGAATTTTGCAGTGTCCACCCTTCTCAATTGTATGAGGCAGCCCTGGGGCCT	((((((..((((((((((.((.(..((((.(.(((.((((((.((((.((.(((((.((((.........)))).->>>>>->>->>>>->>>>>).))).).))))..).)).))))))))))))))))	0.009901	15	0	0	6	12	0	0	0	5	0	38
ssc-mir-new-201	13	158962896	158962918	-	TAGGTATAGATTGATCTGCAGGT	23	GGGCTCATGGGAAAAGGAAACAGCAGCCTGTGCCAGCAGAAGACTTGCAGATCAATCTATACCTGCAATCTATATATAGGTATAGATTGATCTGCAGGTCAGCTGACATAATGGCCCAGTGGCCC	(((((..((((.........((((...((((....))))..((((((((((((((((((((((((...........>>>>>>>>>>>>>>>>>>>>>>>).)))).........))))..)))))	0.009901	6	6	5	6	0	0	0	0	0	0	23
ssc-mir-new-202	13	14131527	14131549	-	GAACTTCTACATGCTCTGGGTGT	23	GCTGTGGTATGGGTTCGATCCCTGTCCCAGGAACTTCTACATGCTCTGGGTGTGTAGGGCCCCACCCATGGCATATGGAGGTTCCCAGGCTAGGGGTCAAACTGGAGCTGCAGC	((((..((.(.((((.((((((((.((..(<<<<<<<<<-<<<<<-<<<<<<-(......).)))))).))))).))))))))))..)).)))))))).)))).).))..))))	0.009901	6	0	0	0	0	0	0	0	0	0	6
ssc-mir-new-203	13	82934214	82934235	-	TGGGCTTGAGCACACACAGAGA	22	ATGAAATTGTGTGCCAAAACATGTGTCTGTCTCTCTGTGTGTGCTCAAGTCTGGTACACGTGTGTTTCTCACTGCGTTCTGTGTGTGGGCTTGAGCACACACAGAGAAGTGATATGTACATCTCATCAT	((((....((((((........(((((.(..(((((((((((((((((((((..((((((((((.....))).))))...)))..->>>>>>>>>>>>>>>>>>>>>..))))))))))))....))))	0.009901	5	0	0	0	0	0	0	0	0	0	5
ssc-mir-new-204	13	149441301	149441321	+	GAGAGATCAGAGGCGCAGAGT	21	TTAGATGAGAGAACCTGTTCTCTTGAGAGATCAGAGGCGCAGAGTGCGTCAATGTCAGTGAAGCCTGTGCCTTTTACCTCTTTAAGAGCGCACGGTTTCATTCTGCTCCTAA	((((..((((((((((((.(((((<<<<<---<<<<<<<<<<-<<...(((.......))).)}}}}}}}}}}}===}}}=}}})))).))).)))))...))).)..))))	0.009901	0	0	1261	0	2867	0	0	384	0	151	4663
ssc-mir-new-205	13	143660966	143660987	+	TGAGGGCAGCGAGCACAGACGC	22	AAGCCCTGGGAGGGTGCCCATGGCTGCCTCCTAAGAGCCAGGTGAGGGCAGCGAGCACAGACGCCCTTCCAGGAGGCCGGTGCCCTCTGCCCTCTCCTGGCGTGCGGTGGCCAGCCCAGCCCCATTCCTCCCAGCTT	((((..((((((((((.....(((((((.((.....((((((-<<<<<<<<-<-<<<<---<<-((((....)))).)))))).).)))))))).))))))....)).)).)))))......)).))))))))))))	0.009901	0	0	0	0	0	0	0	0	5	12	17
ssc-mir-new-206	13	148380804	148380825	+	AGGCTCTGTGACTGTTACTGGA	22	GAGGCTCTGTGACTGTTACTGGAGCACCTCACTGACTCCTGTCCCAGTACCAGAGCCCTC	(<<<<<<<<--<<<<--<<-<<<(((......)).)))).))..))))..))))).))))	0.009901	0	11	6	0	0	0	0	0	0	0	17
ssc-mir-new-207	13	25445861	25445881	+	TCAGCTGCTTCCCCGCCTCAG	21	GGGGTGGGGGAGCAGGTGGGGCACTTCTGCAGGGTGGAGTTCAGCTGCTTCCCCGCCTC	(((((((((((((((.(((...(((((........)))))>>>->>>>>>>>>>>>>>>	0.009901	0	0	0	0	0	16	0	0	0	0	16
ssc-mir-new-208	13	2681048	2681069	-	TGCCTCCTCACAGCCCTCTTAC	22	AGAGGGCTTGAGTGGGGCAGACAGACCCCAGGCTTTGCAGGCTGCCTCCTCACAGCCCTCT	((((((((((((.(((((((.((((.(....).))))....)>>>>>>>>>>->>>>>>>>	0.009901	0	0	9	0	0	6	0	0	0	0	15
ssc-mir-new-209	13	114520288	114520307	-	TGGATTAAGAATGTTATTAT	20	AATTATGTTCTAATCAAATATATATATATGTATGTATGTGTGTGTGTATATATATGTGTGTGTATATATATATATATATAAATATTTGGATTAAGAATGTTATT	(((.(((((((((((((((((.((((((((((((((((((..((..(((....)))..))..)))))))))))))))))).)))))>->>>>->>>>>>>->>>	0.009901	0	0	0	0	0	7	0	0	0	0	7
ssc-mir-new-210	13	2675175	2675196	-	GTGATTCTCATGTCTAGCTGTG	22	GGGAGGGGGCCCTGAGAGGGTGTAAAGCTCTCCAGGTGATTCTCATGTCTAGCTGTGGTTAACTATCACAGCCAGCATCAGAATCAACTGGAAGGTTTGTTAAAACACACACTGCTGGGCGCACCC	(((...(.((((.(..((.((((.((((..(((((-<<<<<<<-<<<-<<-<<<<<<((.....)))))))).))))).))))))).)))))..))))......))))...)).).)))).).)))	0.009901	0	0	7	0	0	0	0	0	0	0	7
ssc-mir-new-211	13	29781349	29781370	-	TACCATCTTGATGTGGCCTCCA	22	GGACTGGAAACTTTCAAAAAGATTGTGCCTCCTACCATCTTGATGTGGCCTCCAGATGAAAAAGAGGAGGCCACAGCAAGACAGTAGGAGGGGCGGTTACACTATATAAGCAACTCCATTCC	(((.((((..(((.......((((((.(((((<<<--<<<<<-<<<<<<<<<<-...........)))))))))).)))))..)))))))).)))))).........)))....)))).)))	0.009901	0	0	0	0	0	6	0	0	0	0	6
ssc-mir-new-212	13	2508531	2508553	-	TTTCAGATTATGGTTTTCTCTGG	23	TTTTCAGATTATGGTTTTCTCTGGATACATGCCCAGGACTGGGATTGCTGGATCACAGCAGCTCTGTTTTTAGTTTTTTTAGGGATGTCCATACTGAGAA	(<<<<<<--<<<<<---<<<<<<<(.....((..(((((.(((.((((((.....))))))))).)))))..))...))))))))...))))))))))))	0.009901	0	0	0	0	0	6	0	0	0	0	6
ssc-mir-new-213	13	206394079	206394100	-	ATGGCTACTTGGTTCTTGAGCC	22	TTCATCCCTGACACCATGGCTACTTGGTTCTTGAGCCGTTGTGGAAGCAATGGAGTAGCCAGGGGAAAAGGGAGTGAA	(((((((((....((-<<<<<<<<<-<<<<<<--<<-...))..))).))).))))))))).))....))))).))))	0.009901	0	0	0	0	0	6	0	0	0	0	6
ssc-mir-new-214	13	134725881	134725902	+	TAGCAATTCTGTACATGGGAGC	22	AGCTGGTCTGTTTTACCACTCCTTGCTCCCCCATGTATGGACTTGTTAGTCAGACAGCAGTTATTTAGCTAGCAATTCTGTACATGGGAGCAAGGAGCTGTGTTTCTACAGAAGCAGCT	(((((.(((((...((((((((((((((((..(((((((((.((((((((..(((....))).....))>>>>>>->>>>>>>>>>>>>>>)))))).)).))....)))))..)))))	0.009901	0	0	0	0	0	6	0	0	0	0	6
ssc-mir-new-215	13	174269489	174269509	-	TGTTTGCCTGAGGGGTCTTTA	21	GCCTGCCCACTGGTAGATGGAGCTGATTCTAATTCCTCTGGTAGGTGGGGCTTAGTCTCTGGATGGGATTAGAGGCAGCTGTTTGCCTGAGGGGTCTTTAGGTAGCCTGTTTACTGAGGGGTGGGT	(((..(((.(((((((((((.((((..(((((((((((.((((((..(.((((((((((.....)))))))..)))..)-->>>>>>->>>>>>>--->>))))))))))))))).)))))..)))	0.009901	0	0	0	0	0	0	0	5	0	0	5
ssc-mir-new-216	13	34698282	34698304	-	GAAGATCGTGGATGTAATAGGAG	23	AGATATTTTCCCTTGTATGTTCATTGTTTCAGGTGTCAGAACGAATGAAGATCGTGGATGTAATAGGAGAAAAGATCT	((((.((((((((..(((((((((..(((((..(((....)))..)>>>>--->>>>>>>>>-->>>->)))).))))	0.009901	0	0	0	0	0	0	0	5	0	0	5
ssc-mir-new-217	13	187908456	187908478	+	CTTTTGGATACTTTTAGAACAGT	23	GGGGGTATGGTATCAAAGATCTTTAAGAGATAGCAATGGAAATATTTCATGTTTCAGGCATTAGCATCAAAGCTTGAGTAATATTGTAGTGTTATTCTTTTGGATACTTTTAGAACAGTGCTCCT	((((((((.((.((((((((((..(((((.(((((.....((((((......(((((((............))))))).))))))....)))))))>>>-->>>>->>>>-->>>>->>))))))	0.009901	0	0	0	0	0	5	0	0	0	0	5
ssc-mir-new-218	13	26080944	26080965	+	TTGGAATTTTGCAGTGTCCACC	22	AGGCCCACCAGGGCTGTCACAGGTGGTTGTGCGGGTTGGGCAATGCACAGCTCCAATGGATTCCAGTTATGTCCCCTTGGAATTTTGCAGTGTCCACCCTTCTCAATTGTATGAGGCAGCCCTGGGGCCT	((((((..((((((((((.((.(..((((.(.(((.((((((.((((.((.(((((.((((.........))))..>>>>>->>->>>>->>>>>>->)).).))))..).)).))))))))))))))))	0.009901	0	0	5	0	0	0	0	0	0	0	5
ssc-mir-new-219	13	132878261	132878280	-	TTACGCGGCTGCAGAACGCC	20	TACGCGGCTGCAGAACGCCCTGGCGCTGCTTCGCCTACGAAACCCGCCGGTCAACGCTCTCAGGTAACCGGCTTGGTCGACTTCAGCCTCAGGGGAGCAGCAAGCAGGTTCTGAGCCGTGTG	<<<<<<<<<-<<<<<---<(((..((((((((.(((.........((((((...(.......)...))))))..(((.(....).)))..)))))))))))...))))))))))))))))))	0.009901	0	0	0	0	5	0	0	0	0	0	5
ssc-mir-new-220	13	207569014	207569033	+	TTCTTTTGCAGACTCTGATG	20	CCTATCATAGAGCTGTTAGGATTGGAACTGACCAGACTTAATCACTCTAGTTCTTTTGCAGACTCTGATGGG	(((((((..(((((((.(((((((((..(((..........))).)))))>>>>--->>>>->>>>>>>>))	0.009901	0	0	0	0	0	5	0	0	0	0	5
ssc-mir-new-221	13	204724427	204724448	-	AATGTCCCCTTAAGCTCTCAGG	22	GTCTCTGAAGCCCGAGGCTCCAGGGGATCATTGGACTCTTTCCCAAATGTCCCCTTAAGCTCTCAGGCTCTCTTATGAC	(((...((((((.((((((..(((((((..((((........)))>-->>>>>>>-->>>->>>->>)).))....)))	0.009901	0	0	0	0	0	5	0	0	0	0	5
ssc-mir-new-222	13	208300080	208300100	-	CATAGAGCCAGCGGGCGCAGG	21	CGTTCATTTCCAGGCACTCTCATTCATAGAGCCAGCGGGCGCAGGCGGGACGGGCGCCCTGCGGCCGGACCCAGCCAGGGCACCACGCTGCCCGGCCCTGCGCCGGCAGGCATCTCTTCTTGGGGCTCCTGGGGACG	(((((....(((((.(..((((..---<<<<<<-<<-<<<<<<<<.(((.(((.(((...))).)))..))).(((.(((((......)))))))))))))))).)).))).))).....))))..)))))))))))	0.009901	0	0	0	0	0	0	0	0	5	0	5
ssc-mir-new-223	14	138325843	138325864	-	TGGCACCAGCACTGGCGGTGGC	22	GCGGTGAGCCCGGCGCTGGCAGTGTTGGTGGCACTCGTGTGGTGGCAGTGGCACCAGCACTGGCGGTGGCGGTCGCACCAGC	((((((.(.(((.(((((.(((((((((((.((((.((......))))>>->>>>>>>>>>>->>>>>->)).).)))).))	0.009901	79	32	34	0	6	0	0	0	0	0	151
ssc-mir-new-224	14	121670035	121670054	+	TCTGACCCTGGCCCCTGACC	20	AGGTGAGTAGGACGGAGGTCAGGGCAAGGGGTAGAGGCTGAACCTCTGACCCTGGCCCCTGACCCTACTCGCCT	(((((((((((.(((.((((((((..((((((.........)))>>>-->>>>>>>>->>>-->))))))))))	0.009901	8	7	9	9	15	0	0	0	0	0	48
ssc-mir-new-225	14	43873965	43873984	-	CGGGATCTGGAGCCGAGAGC	20	GGGAGCTGTTCGGGATCTGGAGCCGAGAGCCTGCAGTCGCAGGTGAGAAATCGGAGTCGTGGTCCCTGGTGGGGCCAAGTCCGAGGCTGAGACCTAGGACGACCCCGGCTGGGCTCTTGGCTTCTCTGGCTCAGTTTCC	((((((((..<-<<<---<<<<<<<<<<<<(..((((((..(((((....)).......(((((((....))))))).((((.(((......))).)))).))).)))))))))))))))))))))).)..))))))))	0.009901	5	0	0	0	0	0	0	0	0	0	5
ssc-mir-new-226	14	134752468	134752490	+	TGGAACTTGGCTGTGTCTCTAAC	23	GGTGAAATGCTTTAACACTTGGGGTGGGAAGGGACCGGACAAGTCCCGGGTGAGTTTGGTCCTCTGGAACTTGGCTGTGTCTCTAACCCGCTCCTGGAGCAGGCACC	((((...(((((((......((((((((.(((((((((.(((((.(((((.((......)).))>>>->>>>>->>>->>>>>>-->))))))))))))))..))))	0.009901	5	0	0	0	0	0	0	0	0	0	5
ssc-mir-new-227	14	72207611	72207631	-	AGCGGCCAGAACTGCCTCTGA	21	GGGGAGGCGGAGTAGTACTGGCCGCGGCGCGGTAGCGGCAGCGGCCAGAACTGCCTCTGACTCTCC	((((((.(((((((((.(((((((((.(((....))).)->>>>>>>>->>>>->>>>>-))))))	0.009901	5	0	0	0	0	0	0	0	0	0	5
ssc-mir-new-228	14	94928352	94928372	+	TCCCCAGCTTTCTCAGATCCC	21	TGCTCCCCTGGGGATCCCCAGCTTTCTCAGATCCCCTAGATCTTTCTGGGATCCTGAGTAAGGCTGGGAACTCCTCAGTCTGAGCA	(((((..(((((((--<<<<<<<<<<<<<<<<<<<..(((....)))))))).))))).)))))))))...)))))))...)))))	0.009901	0	0	11	15	28	77	37	116	186	157	627
ssc-mir-new-229	14	60676765	60676786	+	TGCGGGTGAGACGGAAGAACAC	22	GTCTGCGGGTGAGACGGAAGAACACGTGGGCAGTGACCTTGAGTGTTGTTCCCTCCTTACCCCCAGCC	(.(<<-<<<<<<<--<<<<-<<<<<..(((......)))...))))).))))...))))))).))).)	0.009901	0	0	0	0	7	11	0	5	0	0	23
ssc-mir-new-230	14	133619375	133619395	+	CCAAACCAGTTGTGCCTGTAG	21	GGTTGCCTTTCATGCTGGGCTGCGTCCACAGGCACGGCTGGTTTGAGCATTTTAACTGAATTGCCAAACCAGTTGTGCCTGTAGACACAACCTTTACCTGCAACT	((((((..........(((.((.(((.((((((((((((((((((.(((.(((....))).))>>>>>>>>>>>>>>>>>>>->)).)).)))......))))))	0.009901	0	0	0	0	5	0	10	0	0	0	15
ssc-mir-new-231	14	118574170	118574190	-	CTGACACGGATTCTGGGCGGC	21	GCGTAGCTGACACGGATTCTGGGCGGCGGCGCTGCCGTCGGGCGGGATCTGCGATCAGGGCGC	((((..<<<<<-<<<<<<<<<--<<<<(((...)))))))..))))))))).).)))).))))	0.009901	0	0	0	6	0	0	0	0	0	0	6
ssc-mir-new-232	14	118986458	118986479	-	ACATTTTAAACTTGAGGACAGA	22	GGGAACAGTCCCTCTGTCCTCAAGTTCAAAATGCTTGTATGTGCCGTGACACACAAATACAAACATTTTAAACTTGAGGACAGAGGGACTGTTCCC	((((((((((((((((((((((((((.((((((.(((((((((........))))..)))))->>>>>>->>>>>>>>>>>>>>))))))))))))	0.009901	0	0	0	0	6	0	0	0	0	0	6
ssc-mir-new-233	14	34179199	34179220	-	TCTCCCCCAACCCTCCTCCACA	22	TGTGGGGGAGGAGGTGGGAGTTCCTTGCTTCTCCCCCAACCCTCCTCCACA	(((((((((((.((.(((((.........->>>>>>>--->>>>>>>>>>>	0.009901	0	0	5	0	0	0	0	0	0	0	5
ssc-mir-new-234	14	21837980	21838002	+	ATTGGGATCGGAGGACGGAGACT	23	TGCCTCAGCCACGAGCAGTGACTCCGATCATTGGGATCGGAGGACGGAGACTCTTGAAGACTGTCTCTCACTCCGATCCCTGTGCACCTGAGGGCAAGGTGGGGTACAGATAATGGAGAGCTGTTCAAATGAAGCA	(((.(((.....(((((((..(((((..(<<-<<<<<<<<<<---<<<<<<-..........))))))..)))))))))).)))(((((.......)))))............))))).)))))))...))).)))	0.009901	0	0	0	0	0	0	0	5	0	0	5
ssc-mir-new-235	14	29908693	29908714	-	TAAACTGAGGCCTCTGTGGGGC	22	CAAGGGCCTAAGGGTGCCACAGAGGCTTCAGTGGAGAATAGCCTGGGCTGATTAAACTGAGGCCTCTGTGGGGCCCTTAGACCCCGG	(..(((.((((((((.((((((((((((((((...((.((((....)))).)>-->>>>>>>>>>>>>>>>->>)))))).)))..)	0.009901	0	0	0	0	0	5	0	0	0	0	5
ssc-mir-new-236	14	63242743	63242763	-	AACGGCCAGCAGAAAGTGCTC	21	AACGGCCAGCAGAAAGTGCTCAGGACCTGGAACTGATGCTTTTTGCAGACCGTT	<<<<<-<-<<<<<<<<<<-<<((.........)))))))))))))).).)))))	0.009901	0	0	0	0	0	5	0	0	0	0	5
ssc-mir-new-237	14	97639933	97639955	-	ACCTTGTCTGGGGATTGGTTTCC	23	GAAGAGGGAAAGAGGGAGAGGAAAGGCCCTTTCACGGGCTATTTCAGAGCAGTGGGACAGGGCAGGTGGAGGCAGCTACCTGCAGGACCTTGTCTGGGGATTGGTTTCCGGGAGGCCTGAGGCTTTGTCTCTTTCCTTCTGC	(.(((((((((((((.((((...(((((..(((.((((((((..((((.(((.((..(...((((((((......)))))))).).->>>>>>>>>-->-->>>>-->>)))))))))....)))).))))))))))))).)	0.009901	0	0	0	0	0	0	0	5	0	0	5
ssc-mir-new-238	14	3836078	3836099	+	TTCCTAAAGCAGACTGGGGACT	22	GTCTCCGCCCCGAATCTGCTTAGGGAACGTCTCACACAGTGCTCATTCCTAAAGCAGACTGGGGACTGGGAC	(((((.((((((..(((((((.(((((.(...(((...)))..).>>>>>->>>>>>>->>>>>->-)))))	0.009901	0	0	0	0	0	5	0	0	0	0	5
ssc-mir-new-239	14	124458074	124458095	-	CAAGGTGGGCACCCAGTCTGTC	22	GGCTCAGAGAAGTTTAAGACTGGGTGCCCATCTCTAGTGCCACACAGTCAGCAAACCAAGGTGGGCACCCAGTCTGTCCATCTTCCAGCC	((((..((((.(....(((((((((((((((((....(((..........)))...-->>>>>>>>>>>>>>>>>---).))))..))))	0.009901	0	0	0	0	0	5	0	0	0	0	5
ssc-mir-new-240	14	150812486	150812508	+	AACGTCACGTCTGCATCAAAAGC	23	ATCCTAAGAAGTTTGTGAAGCTGCTTGACGTTTCTTAGGATTCGTGGAATGTCAGTTGTCATCAAAGCAACTTTACTGCAGGGTAAGCACGTAAGTGTTTGCCTTGCAATTTTAGGTTGAGTTTATTAAGAAACGTCACGTCTGCATCAAAAGCTGATTCTGAAGAT	(((...((((((((.(((.((.((.(((((((((((((((((((.........((((((.......))))))....((((((((((((((....)))))))))))))).........))))))..))))))>>>>>>>->>-->>->>>->>>>)...)))...)))	0.009901	0	0	0	0	0	5	0	0	0	0	5
ssc-mir-new-241	15	85376722	85376743	+	TGACGGGAACTCCTTACCATTC	22	CTGCAACCTACACCACAGTTCATGGCAATGCCGGATCCTTAACCCAGTGAGCAAGGCCAGGGATCGAACCCACAACCTCATAGTTCCTAGTTGGATTCATTAACCACTGAGCCATGACGGGAACTCCTTACCATTCAGATTTTAGAAAATGACTAGGTTGGGAGTTCCTGTTGTGGCTCAGTGGTAACAAATCTGACTAGCATCCATGAGGACACAGTTCAATCCCTGGCCTTGCTCAGTGGGTTAAGGATCTGGTGTTGCCGTGGGCTGAGGTGTAGGTTGCAG	((((((((((((((.(((((((((((((((((((((((((((((((.(((((((((((((((((.((((......((((((.(...(((((..((((..(((.(((((((((((--<<<<<<<<<<<<-<<<--<<(............))}===}}}=}}}}}}}}}}}}=.))))))))))))))..))))..)))))...).)))))).....)))).))))))))))))))))).))))))))))))))))))))))))))))))).))))))))))))))	0.009901	15	7	9	0	12	0	0	5	10	7	65
ssc-mir-new-242	15	130628445	130628466	-	TTTGCCATGACTTGAGCTCTTT	22	GGAGCAGCTCAAGAAATGGCAAAAAAAAGACATACCATTTGCCATGACTTGAGCTCTTT	((((.((((((((..((((((((..............>>>>>>>>-->>>>>>>>>>>>	0.009901	9	12	0	0	0	0	0	0	0	0	21
ssc-mir-new-243	15	29401761	29401783	+	GACCGGTCCGGACTGACACGTGC	23	GGGGGCGGGGCCAGGACCGGTCCGGACTGACACGTGCTGGACGCACGCCAAGCGCTGACAGCCTGGCTGGTTCCTGCCCCCTTCCCT	(((((.((((.(((<<<<<<<<-<<-<<<-<<-<<<<(((.(....))).))))))).))))).)))))).))))).)))).)))))	0.009901	9	9	0	0	0	0	0	0	0	0	18
ssc-mir-new-244	15	79187118	79187139	-	TGTGACTGTGGCATATGCCAGC	22	TATCAGAGGGTTAAGCATTCCGAGTTGCTGTGAGCTGTGGTGTAGCCACAGACATGGCTCGGATCCTGTGTTGCTGTGACTGTGGCATATGCCAGCAGCTATAGCTCCGATTGGGCCCCTAGCATGGTA	(((((.((((....((...((((...(((((.(((((((((((((((((((.((((((.(((...)))....))>>>>->>>>>>>->>>>>>>->))))))))).....))))))))))....)))))	0.009901	7	0	0	0	0	0	0	0	0	0	7
ssc-mir-new-245	15	85376759	85376781	+	ACTAGGTTGGGAGTTCCTGTTGT	23	GCAACCTACACCACAGTTCATGGCAATGCCGGATCCTTAACCCAGTGAGCAAGGCCAGGGATCGAACCCACAACCTCATAGTTCCTAGTTGGATTCATTAACCACTGAGCCATGACGGGAACTCCTTACCATTCAGATTTTAGAAAATGACTAGGTTGGGAGTTCCTGTTGTGGCTCAGTGGTAACAAATCTGACTAGCATCCATGAGGACACAGTTCAATCCCTGGCCTTGCTCAGTGGGTTAAGGATCTGGTGTTGCCGTGGGCTGAGGTGTAGGTTGC	((((((((((((.(((((((((((((((((((((((((((((((.(((((((((((((((((.((((......((((((.(...(((((..((((..(((.(((((((((((..((((((((((((.(((..(((............))>--->>>->>>>>>>>>>>>-->)))))))))))))..))))..)))))...).)))))).....)))).))))))))))))))))).))))))))))))))))))))))))))))))).))))))))))))	0.009901	0	0	0	0	0	26	0	0	0	0	26
ssc-mir-new-246	15	145171774	145171794	+	GAGGCGGCCCCGGCCCGGTAT	21	GCCCTGCCCGGCCCGTCACCGGCCCGGGGCTGCCTCCATTTTCTCGGGTGGTGGAGGCGGCCCCGGCCCGGTATCGGCGGGAGCGGC	(((((.((((..(((..(((((.((((((((((((((((..(.....)..)))>>>>>>>>>>>>>->>>>>--))))))))).)))	0.009901	0	0	0	0	0	5	0	0	7	0	12
ssc-mir-new-247	15	142109136	142109158	+	AAGAATACTTGAAAACAGGAAGC	23	GGTGGAAAAAAATGTAGTGTCCTACAGATAAGAATACTTGAAAACAGGAAGCAATGGTAATTTATTGCTTCCTGTATAAGTATCCTTATCAGTGGAATAAGCTTTAAGTTTCAGTTCTGCT	((..(((..((((..(((.(((.((.(((<<<-<<<<<<<---<<<<<<<<<(((((....)))))))))))))).))))))).)))))).)))))....)))....))))...)))..))	0.009901	0	0	0	0	7	0	0	0	0	0	7
ssc-mir-new-248	15	155369427	155369448	-	TTTACGGTTGTAGCAGTTGCCT	22	ATGGGAGTCGGGTGTGAAGGCCCCCTGCTCTGACTGTGTTAGTGTCCCTTTCTCCTTTTACGGTTGTAGCAGTTGCCTTCTACATTGCGGGGATCCTGT	((((((.((((((((((((((...(((((..(((((((..((.(.........)))-->>>>>>>-->>>>>-->>>>)).))))).)))...))))))	0.009901	0	0	0	0	0	6	0	0	0	0	6
ssc-mir-new-249	15	93770080	93770102	-	ATGAGGTCGGAGAAGTAGAAACC	23	TGCGTAGCTATCAATGAGGTCGGAGAAGTAGAAACCAGCAGCAAACTTCTCCTGCAAGCAACTCCACAGTTCCATCCCGGTTACCCACTGAAAGAGAAGTATTACGGTGCTGTGGGTTCAACACTTCGACTTCATGTTATGTA	((((((((.....<<<<<<<<<<<<--<<-<<<-<<.((((((.(((((((......(.((((....)))).)....((((.....))))...))))))).......)))))).))))).)).))))))))))))))))))))	0.009901	0	0	0	0	0	0	6	0	0	0	6
ssc-mir-new-250	15	115950473	115950492	+	TAGTAACATGACAATAGGAA	20	CTAGTAACATGACAATAGGAAAATAATTAGTAATGCTTATTTTCTTTGGTCATGTGCTCTAG	(<<<--<<<<<<<---<<<<<(((((.((....)).))))))))))..)))))))...))))	0.009901	0	0	0	0	0	6	0	0	0	0	6
ssc-mir-new-251	15	153135177	153135197	-	AAAGGCGGAGTGGGGAAGCAG	21	TTGCTGACTTGACTTTCTTGCCAAGCTGTCATCTCGCTTGCTCTTTAGGGCTCTTGCAGTCAGCAAAGAGTAAACACATTCGGTGACATAAACCAGTGTACAAAACACTAGAAAGGCGGAGTGGGGAAGCAGTGTTGCTGGGCGGGGAGTCAGGACGCCAG	(((.((.(((((((..((.(((..(((((..(((((((((((.(((((.((((((((.....)).))))))....(((((.(((.......))))))))........))))>-->>>->>>>>>>>-->>>>).......)))))..))))))).)).)))	0.009901	0	0	0	0	0	6	0	0	0	0	6
ssc-mir-new-252	15	120895373	120895394	-	ACTGAGGCACAGCGGGAACTCC	22	CCACTGAGTGAGGCCAGGGGTTGAACCGCGTCCTCATGGTTGCTAGTCGGGTTCATTAACCACTGAGGCACAGCGGGAACTCCGGGGCCCCGACATTTACGTGG	((((((((((.((((.((((((...(((((((((((((((((((.....))).....))))>->>>>>->>->>>>->>>>>>..))))....)))))).))))	0.009901	0	0	0	0	0	6	0	0	0	0	6
ssc-mir-new-253	15	51194565	51194586	+	GCCAGGCTAGGGGTCCAGTCGG	22	TGGCTGTGGCATAGGCCAGGGGCTACAGCTCCTATTCAACCCCTAGCCTGGGAATCTCCATATGCCACAGGTGTGGCCCTGGAAAAAAAAATAATAATAATAAATAAAATCCAAAGAGGAAAACCTTTTTTTTTTTTTTTGGTTACTTTTTAGGGCTGCACCCATGGCACATGGAGGTGGCCAGGCTAGGGGTCCAGTCGGAACTGTAGCTGCCAGCCTACACCACAGCCA	(((((((((..(((((..(.((((((((.(((.(((..(((((((((((((..((((((((.(((((..((((..((((((((((.........................(((((((((((((......)))))))))))))....))))))))))..))))..))))).)))))))).->>>>>>>>>>>>>-->>>->>).)))))))).)..)))))..)))))))))	0.009901	0	0	0	0	0	5	0	0	0	0	5
ssc-mir-new-254	15	111729439	111729461	-	AATTTTGGAATTATAAGCTCTGT	23	GGAGCTTATTAAGCCCAAAATGGAAATGATAATTTTGGAATTATAAGCTCT	(((((((((.((..(((((((.........->>>>>>>-->>>>>>>>>>>	0.009901	0	0	0	0	0	5	0	0	0	0	5
ssc-mir-new-255	15	126730572	126730592	-	AATAGTGGTATGGATCTCGAA	21	CCTGTTAATTCCTATCCATACTGTTTTTTTGAAATGTGCATTACATTTGTGCTACAGTCAAAATAGTGGTATGGATCTCGAATTGTAAGG	(((..((((((..((((((((..((.((((((..(((((((.......)))).))).))))>>->>-->>>>>>>>--->>>)))..)))	0.009901	0	0	0	0	0	5	0	0	0	0	5
ssc-mir-new-256	15	111046141	111046163	-	GAGGACAGGATTGTCGAGCAGAG	23	GAGGACAGGATTGTCGAGCAGAGATTCTACATGAGATTGCAGTACTTGAATTGGCGAAGTCCTGTCCCC	<-<<<<<<<<<<<<<<<---<<<...((.((......)).))..)))...))))))..))))))))).)	0.009901	0	0	0	0	0	0	0	5	0	0	5
ssc-mir-new-257	15	44866329	44866348	-	CTCGGATTCATTTCTACTGA	20	CGGATCCTTAACCCACTGAGTGAGGCCAGGGATCAAACCTTCATCCTCATGGATACTACTCGGATTCATTTCTACTGAGCCAGCCACAATGGGAACTCCCACTTGCACTACTTTAATCCAAAGTGGAGGTAGAGGAGTTTCCGGTGTGGTTCAGAGGAAACAAATCTGACTAGCATCCATGAGGACACAGGTTTGATCCCTGGCCTCACTCAGTGGCTTAAGGATCTG	(((((((((((.((((((((((((((((((((((((((((...(((((((((((.(((-<<<<<<<--<<<<<-<<<<((((..(((...((((((((((((((.((((............)))).)))).).))))))))).))))))))))).)))))..))))))).))).)))))))))))...)))))))))))))))))))))))))))).)))))))))))	0.009901	0	0	0	0	0	0	0	5	0	0	5
ssc-mir-new-258	15	17616565	17616587	-	TGCTAATATTTTGTAGAGGATTT	23	GGTGTACAATCCTTTCAGTGTATTGCTGGATTCAGATTGCTAATATTTTGTAGAGGATTTCTGCATC	((((((.(((((((((((.(((((((...........->>->>>>>->>>->>>>>>>>-.))))))	0.009901	0	0	0	0	0	5	0	0	0	0	5
ssc-mir-new-259	15	155452463	155452483	-	TATGGGGATCCTATCTAAATG	21	GGATTCTGTGCTTAGGCTGGATCTCTCCAAACTCTTTTATGGGGATCCTATCTAAATGCATGGGTTTC	(((..(((((((((((..((((((((..(((....))>-->>>>>>>>-->>>>>-->)))))..)))	0.009901	0	0	0	0	0	0	0	5	0	0	5
ssc-mir-new-260	15	38090695	38090717	+	ACGTGGACAGCAGGATGCTATGA	23	GCATGGGCCAGCTCCACGTGGACAGCAGGATGCTATGAGCTGTGTATTAGCTCAAGTCTCCTCGCGGACCACGGGGCTGCTGGTTCTGC	(((.((((((((.((-<<<<<---<<<<<<-<<<-<<<((((.....)))))))))).)))).))...))))).))..)))))))))))	0.009901	0	0	0	0	0	0	0	0	5	0	5
ssc-mir-new-261	16	29749704	29749725	+	TGTGACTGTGGTGTACACTAGC	22	CATTGCCGTGAGCTGTGGTGTACGTCGCAGACACGGCTTGGATCCCGCATTGCTGTGACTGTGGTGTACACTAGCAGCTATAGCTCTG	((..((..(.(((((((((((((..(((((.((((((.(((...)))....))>>>>->>>>>-->>>>>>>>->)))))..))..))	0.009901	132	62	0	20	24	0	12	12	9	0	271
ssc-mir-new-262	16	59466905	59466927	+	TCTGCCTGTAGGAATGCTGTAGG	23	GTGGTGTGATAACATCTGCCTGTAGGAATGCTGTAGGCTGCTCGCTCGGTCCCCACAGCATTCCTGAAGGCAGATGTTATCCCACCAC	((((((.(((((((<<<<<<<-<<<<<<<<<<<<-<<(((......)))))...)))))))))))).)))))))))))))).))))))	0.009901	15	0	0	0	0	6	0	0	0	0	21
ssc-mir-new-263	16	18362938	18362958	+	TTGGTGTACACTGGAATAGCT	21	GACTTGGACAGCTGTTCCAGTGTACACCAGCTGAATATTGGTTCTGGAGTTGGTGTACACTGGAATAGCTGTCCTGTC	(((..(((((((((((((((((((((((((((((((....))))...))>>>>>>>>>>>>>>>>>>>>>)))).)))	0.009901	5	0	0	0	0	0	0	0	0	0	5
ssc-mir-new-264	16	52594042	52594064	+	TTTGATCTTGGGGCTGGACTACT	23	AGCTGGGCTGGGGTTTGATCTTGGGGCTGGACTACTTCCTCGGATGGCGCTATGCTGCTCTCCGGAACACCCCTGCCTCTTGGGGTATTCTGTTCTGCAGAATTTGGGAGGGGAGGTCTAACTCTCCAAGTTTGGAGTCCAGCTTTGCAGCT	((((((((((((.<<--<-<<<<<<<-<<<<<<-<<(((((((((.........((((....(((((.(((((........))))).)))))....)))).))))))).)))).))))))...))))))).)..)).)))))))...)))))	0.009901	0	0	0	0	0	9	0	0	0	0	9
ssc-mir-new-265	16	57181993	57182014	-	ATAGGCATTCTGACTGGTATGA	22	AAGAAGACATATAGATGGCCAACAAGCACATTAAAAAATGCTCAACATCACTGATTATTAGAGAAATGCAAATCAAAACTACCACGAGACACCACCTCACACCAGTCAGAATGGCCATCATTATTCGTGGACTTTTTAATGATAGGCATTCTGACTGGTATGAGGTGACGTACCTCATTGTAGTTTTGACTTGCATTTCTCCAATAGTTAACAATGTTGAGTATCTTTTCATGTGCCTTTTGGCCATCTGTATGCCTTCTT	((((((.(((((((((((((((...((((((.((((.(((((((((((...((((((((.(((((((((((.((((((((((...(((((..(((((((.(((((((((((((.(((((((((.............)))))>>->>>>>>>>>>>>>>>->>>))))..))..)))...)))))))))).))))))))))).))))))))...))))))))))).)))).))))))...))))))))))))))).))))))	0.009901	0	6	0	0	0	0	0	0	0	0	6
ssc-mir-new-266	16	67769678	67769700	-	TTTATTGCCACTCTTGGGCCTCT	23	GGAAGATGTCCTTTTATTGCCACTCTTGGGCCTCTGGACAGCTCCTAGCTGATAGAAGAAATATCATGCTACTACGATCAAAGAGGTTTGGGGTAGGCAATGGAAAATCTGCC	((.((((....(<<<<<<<<<<<-<<--<<<<<<<..........(((((((((.......))))).))))..........)))))))..)))).)))))))))).)))).))	0.009901	0	0	0	0	0	5	0	0	0	0	5
ssc-mir-new-267	16	65189801	65189821	-	ACGTAGATATGCATTGGAAAA	21	GAGATGTGCAGTGTTAAAGTTCTATAAACAGTTCTTCAGTGCAATGTATGGCCTGAATATATCCAGGATGGCTGTACCCAACTTGGGCATATTATACGTAGATATGCATTGGAAAATAAACCAAAGAGCCACAGTATATCTT	(((((((((.(((.....(((((.......(((.(((((((((((.((((.....(((((..(((((.(((......))).)))))..)))))..->>>>->>->>>>>>>>>->>).......)))))))).)))))))))	0.009901	0	0	0	0	0	0	0	5	0	0	5
ssc-mir-new-268	16	18846775	18846796	+	TGGATGCTGGTTGGATTTGTTT	22	AGGCCAGGGATCGAACCTGTGTCCTCATGGATGCTGGTTGGATTTGTTTCTGCTGCGCCACAACAGGAAACAAATCTGACTAGCATCCATGAGGAAATAGGTTCAGTCCATGTCCT	(((.((.((((.((((((((.((((((<<<<<<<<<<<--<<<<<<<<<((..((.....))...)))))))))))..))))))))))))))))).)))))))).)))).)).)))	0.009901	0	0	0	0	0	0	0	0	5	0	5
ssc-mir-new-269	16	40678349	40678371	-	AAGCTGGAACAGGGTGAAGAGAG	23	GTCTCCTCCTTCACCTGTTGCCTCCTTGAGTCATGGCCCAGTAGCAGCATGGGTGGCTTGTCACATCCAGCTGCTGGGCCATCCCCTAAGTAACCTGTTGCCTGGGAGTCAAAGCACAAGCTGGAACAGGGTGAAGAGAGAGAGAC	(((((((((((((((((((.((..((((.((.(((((((((((((....((((((........)))))))))))))))))))..((((.((((....)))).)))).......)).)>>>-->>>>>>->>>>>>>->>>.)))))	0.009901	0	0	0	0	0	5	0	0	0	0	5
ssc-mir-new-270	16	41757268	41757288	-	ATTTGTTTTGATAGTTTCCTT	21	GCCACATTTATTTGGGAAACTATTGGAACAAATCCTATTTGTTTTGATAGTTTCCTTATTGGAGTTGGC	((((..((((...((((((((((..((((((((...>>>>>>>>-->>>>>>>>>>-..))))..))))	0.009901	0	0	0	0	0	5	0	0	0	0	5
ssc-mir-new-271	17	66123659	66123680	+	TATGGTCACTGCTGTGACACGG	22	GCCTGTCACTTGGGGTTCCCTGGTGGCTCCATGGGTTAAGGACCCGGTATGGTCACTGCTGTGACACGGGTTGGATCTTCCTATGCCACAGCAGTGACAATGCCAGGTCCTTCACCAGGAACTTCCACATGCCAAAGGTGTGGC	(((...(((((..(((....(((.((.(((...(((.(((((((.((<<<-<<<<<<<<<<<<-<<--<(.........))==}}=}}}}}}}}}}}}=}}}}).))))))).))).))).)).)))...)))..))))).)))	0.009901	53	26	16	18	27	22	5	0	12	0	179
ssc-mir-new-272	17	65407294	65407316	-	CTTGGATCTGGCGCTGCTATGGC	23	GTGAGCTGTGGTGTGGGTCGCAGATGCGGCTTGGATCTGGCGCTGCTATGGCTGTGGCGTAGGCCAGCAGCTACAGCTCCAATTTTTTTTTTTTTTTTTTTTTTTTGTCTTTTTGCTATTTCTTGGGCCGCTCCCGCGGCATATGGAGGTTCCCAGGCTAGGGGTCTAATCGGAGCTGTGGCCGCCAGCCTACGCCAGAGCCACAGCAACGCAGGATCCGAGCCACGTCTGCAACCTACACCACAGCTCAC	((((((((((((((((((.(((((((.((<<<<<<<<<-<<<-<<<<-<<<<(.((((((((((..((.(((((((((((.....................................((((((...(((((....)))))....))))))((((......)))).......))))))))))).))..)))))))))).))))).)))).))).))))))))))).))))))).))))))))))))))))))	0.009901	12	0	0	0	0	0	0	0	0	0	12
ssc-mir-new-273	17	69262671	69262691	-	CAGGCCGGCCAAGACAGGAGG	21	CGCTCCCCCTGCCTCGTCCTGCCAGGGCCAGCCCGTGCCAAGTGAATAATTCAGCAGGCCGGCCAAGACAGGAGGCGGGTGGGGCG	((((((.((((((...(((((.(..((((.(((..(((..(((.....)))..)>>>>>->>>>-->->>>>>>>)))).))))))	0.009901	0	0	0	0	0	10	6	5	0	0	21
ssc-mir-new-274	17	66304108	66304129	+	TCTAAGACTGAGAGAGAGGAGC	22	GGCACCTCTCCTGAGTCTTAGGCTGCGGAGTCTAAGACTGAGAGAGAGGAGCC	(((.((((((((.(((((((((((....))>>>>>>>>>->>->>>>>>->>)	0.009901	0	5	8	0	0	0	0	0	0	0	13
ssc-mir-new-275	17	69264163	69264183	-	CCGACCTCCCGTAGCTCACTT	21	CTGTCCGAAGTGGCCTGGGATGGGCTACGGGCTGTCCAGGGGAGTGGCTGCGGCCCCCGACCTCCCGTAGCTCACTTTCAGCACCACGGAGAG	((.((((..(((..(((..{{{{{{{{{{{{=={{{=={{((.((....))..)))>->>>-->>>>>>>>>>>->-.))))))..)))).))	0.009901	0	0	9	0	0	0	0	0	0	0	9
ssc-mir-new-276	17	44310725	44310744	-	AAGAATTTCTGCCAGGGATC	20	AGAATTTCTGCCAGGGATCACTTTAAAAAATTAATTCCCAGAGTTCCCTGGTGGTTTAAGCAGATTAAGGATCTGGCGTTGTCACTGTCGTGGTGCAGGTTTGATCCCTGGCCTGGGAAGTTCT	<<<<<<<<<<<<<<<<<<<(............(((..((((......))))..)))....((((((...))))))...(((.((((.....)))))))...)))))))))))...)))))))))	0.009901	0	0	0	0	0	8	0	0	0	0	8
ssc-mir-new-277	17	69289055	69289075	-	GCTCCGGCCCCTCGGGTCGGC	21	AGGACAGCAAAGGTGAGGCTCCCGATCCGAGGGGCCGCGCCCGCTCCGGCCCCTCGGGTCGGCCCTCCCCTCCCCCTCTCCT	((((.((...(((.((((...((((((((((((((((.(...->-->>>>>>>>>>>>>>>>-)))).)))....)).))))	0.009901	0	0	7	0	0	0	0	0	0	0	7
ssc-mir-new-278	17	43499004	43499025	+	CTCAGAGAGGTGGCAACAGACA	22	TCTGCTCTTTGCCTGTTTGCCCCGTTGAGTGGCTGCCAGACCTAACTCCCTTCTCTTTGACCCTGGGTCCTTTGCCATCTAAGTCACTCTGAAGGGTTGTGAAACCAAGTGCCTGTTGCTACCTCTCTGAATTGGCATAGAGCGTAGATCTCAGAGAGGTGGCAACAGACATCCCATTTCACTCCTTCTGCTCAGAGTGATATTGTGGCAGAGAGGACCAAGTAAACTGTGGGAAAGTTTTTACTGTGCACTTAGCTGGGGCAGAGACAGGAGAGACAGG	((((.(((((.((((((((((((((((((((.(...(((....(((((((..(..((((......(((((((((((((....((((((((((((((..((((((....(((.(((((((((((((((((((((.((.....))...)))->>>>>>>>>>>>>>>>>>->>)....)))))).))))....))))))))))...))))))..)))))))...))))..).))))..)))....))).))))))))).))))))..)))))))))))))))	0.009901	0	0	0	0	0	6	0	0	0	0	6
ssc-mir-new-279	17	48697770	48697791	-	CATCGTTCTGGTGCAGAAGCTC	22	GGGGTTGGGGCATCGTTCTGGTGCAGAAGCTCTGACTATAGCCTGGAGCTCCTCCACTGGGAAGAGGTCCCAGAACC	((..((((((<-<<-<<<--<<<-<<-<<<<<(...........)))))).)).)))..))).)).)))))))..))	0.009901	0	0	0	0	0	6	0	0	0	0	6
ssc-mir-new-280	18	20030694	20030716	-	TTATGGCCCTTCGGTAATTCACT	23	GAGACACTCGCGGATCTGTCTCTGCTCTGTTTATGGCCCTTCGGTAATTCACTGACCGAGACTGTTCACAGTGAATTCTACCAGTGCCATACACAGAACAGGAGTCGCGCTCTC	((((....(((((.....((.(((.(((((-<<<<<<-<<--<<<<<<<<<<<(...(((....))).))))))))..)))))).)))))).))))).))))).))))).))))	0.009901	10	16	0	0	21	0	0	5	0	0	52
ssc-mir-new-281	18	41461091	41461112	-	GGTTCTCACCTCGCTGGTGTCC	22	GGGGCAGGGAGAGGCCAGCGAGTAGAGAAGCCCTCAGACCGTGAAGCTGGGTTCTCACCTCGCTGGTGTCCCCCCGCCCTGCCCC	(((((((((={{={{{{{{{{{=={{{{{={((...............)>>>>>>>-->>>>>>>>>->>-.....)))))))))	0.009901	0	0	0	0	7	0	0	0	6	0	13
ssc-mir-new-282	18	41461131	41461152	-	AGAGGCCAGCGAGTAGAGAAGC	22	GGGGCAGGGAGAGGCCAGCGAGTAGAGAAGCCCTCAGACCGTGAAGCTGGGTTCTCACCTCGCTGGTGTCCCCCCGCCCTGCCCC	(((((((((-<<-<<<<<<<<<--<<<<<-<((...............)}}}}}}}==}}}}}}}}}=}}=.....)))))))))	0.009901	0	0	0	0	0	0	0	7	0	0	7
ssc-mir-new-283	18	40665307	40665329	+	TGATGTCAGGATGAAGCTTGGAC	23	CTAGAAGTCAGCAGCCACTGGAAGCGTGTGATGTCAGGATGAAGCTTGGACTCTGGATTCAGGTGGTCCAGGCTGATTCCTGACTCTCACTCACAGGCTGAGTGATTCCGG	(..(((.(((.(((((..((...(.(((-<<-<<<<<<<---<<<<<<<<<((((....)))..))))))))))...))))))))).))).).)))))))..))))))..)	0.009901	0	0	0	0	6	0	0	0	0	0	6
ssc-mir-new-284	18	51005408	51005429	+	AACTACACAAATGTTCTTCTTT	22	GGCCTAAAAAGACGAAGAACATTTGTGTAGCTTTTTTTTTTTTTAACAAAACTACACAAATGTTCTTCTTTTTTTTAAGTGAAGGTC	((((((((((((.(((((((((((((((((.((((.((......)).))>>>>>>>>>>>>>>>>>>>->>)))))......)))))	0.009901	0	0	0	0	0	0	0	0	6	0	6
ssc-mir-new-285	X	8905463	8905484	-	AACCAGACTCTGAGAGCAGGAC	22	CACTGACACCTGAGCCTGCCTTCCTGTCGTTGCCCTCTCTGTCTTGGTCTGGATTTTCCCAAACCAGACTCTGAGAGCAGGACTGGAGTACAGGTAGTTGCTTTGGGAGGTG	((((....((.(((((((((((((.(((.((((.(((...((((.(((.(((......)))->>>>>>>--->>>->>>>>>>.)))....))))))..)))).))..))))	0.009901	223	72	0	0	0	71	0	0	0	20	386
ssc-mir-new-286	X	121794264	121794285	-	TAAGGATCAGGCATTGCCGTAG	22	GGCTGGAGTTGCTGCTGTGGTGCAGTGGGTTAAGGATCAGGCATTGCCGTAGCTGTGGTGTAGGTAGCAGCTACGGCTTGGATTCGATCCTTGGCCTGGGAGCTTCCATATGCTGCAGGTGTGGCT	(((((.(.((((.(((((((.((..(((((<<<<<<<<--<<---<<<<<<<((((..........)))))))))))...).)..)))))))))))))...))..))))).)).)))).).)))))	0.009901	29	0	0	0	0	6	0	0	0	0	35
ssc-mir-new-287	X	137160441	137160463	-	TGAATGGCGCCTTTCTGAGTAGA	23	TTGTTAAGACGGTCAGGGCCGCAACCTTCAGCTATGCTGTGTTCAGTGCCCTACTCAGGAAGGCATTATTCACATAGTTGGAAATATGAATGGCGCCTTTCTGAGTAGAGCAATGCGTAACATGGACAGTGTTTGTGGTGGCAGTAGTAACGG	((((((..((.(((...(((((((.(.....(((((.(((((....(((.({{{{{{{{{{{{{={{{{{{{={(........)).>>>>>>>->>>>>>>>>>>>>>-)))..))))).))))).....).)))))))))).))..))))))	0.009901	24	24	18	13	0	0	0	0	0	0	79
ssc-mir-new-288	X	94852407	94852428	+	AGGGAACCTGGAAAAGCTGAAG	22	GGTGTTCTGGAGAGGGAACCTGGAAAAGCTGAAGGTGTAATATGAAAACCTCAGCAATTCTTGGTTCTCATTTTTAGGACATC	((((((((((((<<<<<<<<-<<<<--<<<<<-<((...........))}}}}}}==}}}}=}}}}}}}=)))))))))))))	0.009901	17	49	39	28	78	20	7	21	10	8	277
ssc-mir-new-289	X	136186321	136186342	-	TATCCAGACAGGTGCTGTTCTC	22	GGGCAGGTGTGTGTGCTGTGTGCGGTGCCCTATCCAGACAGGTGCTGTTCTCTTGACGACTGCTGAACGGCGCCTGTGTGGTTAGAGCAAGGCTCACAAGAACATCGACTGGACC	((.(((.((.((((..((((.((..(((.(<<-<<<-<<<<<<<<<<<<<--...........=}}}}}}}}}}}}}=}}}=}}}.)))..)).))))...)))))).)))..))	0.009901	7	0	0	0	0	0	0	0	0	0	7
ssc-mir-new-290	X	137140014	137140034	-	AATGGCGCTTTTTTGTGAAGA	21	TAGGGCCGCCACATGGAGCCATTCAGCGTGCAGTGCTTTTCACAAGAAGGTGTCAATTCAGGTGGACTAAAATATGAATGGCGCTTTTTTGTGAAGAGTAATGGACACCATGTAAGGCACAGGTGGTGGCCCTG	((((((((((((.((..(((...((..((((..((((((((((((((((((((((.((((.((........)).))>>>>>>>>>>>>>>>>>>>>>)))...).)))..))...))).)).))))))))))))	0.009901	5	0	8	0	0	0	0	0	0	0	13
ssc-mir-new-291	X	53138319	53138341	+	CACAACTCTGGGAAGTACCATTT	23	GGGCCCTGAGTAGGGCCACTCCATCGCACAACTCTGGGAAGTACCATTTAGATATGCTATATTGTGAATGGTGCTCCAGGGTTGTACAGTGTGGTAGCCTTGCCTTTTCCCC	(((....(.(((((((.((..(((.(-<<<<<<<<<<--<<<<<<<<<<((((((...))))).))))))))))))))))))))).).)))..)).)))))))).....)))	0.009901	0	15	19	16	33	31	0	5	0	0	119
ssc-mir-new-292	X	143497367	143497388	-	CACTGGTTTCCTGGAGCAGCAG	22	AGACGGCTGAACGAACAGAGACCTCACTGGTTTCCTGGAGCAGCAGGTTCCGGATGGGAGGCCGAGCTCAGACCCTGCTGCTCCGTGCAACCAGCAAGTTCTCTGTGCGGCTGCT	((.((((((.....(((((((.((--<<<<<<-<-<<<<<<<<<<<(.((.((.(.((...)).)..)).)).)))))))))))).).))))))..)).))))))).))))))))	0.009901	0	0	0	0	5	26	12	47	0	0	90
ssc-mir-new-293	X	137160477	137160498	-	TACTCAGGAAGGCATTATTCAC	22	TTCATCATTTTGTTAAGACGGTCAGGGCCGCAACCTTCAGCTATGCTGTGTTCAGTGCCCTACTCAGGAAGGCATTATTCACATAGTTGGAAATATGAATGGCGCCTTTCTGAGTAGAGCAATGCGTAACATGGACAGTGTTTGTGGTGGCAGTAGTAACGGTGGGTGGA	((((((...((((((..((.(((...(((((((.(.....(((((.(((((....(((.(<<<<<<<<<<<<<-<<<<<<<-((........)).))))))).)))))))))))))).)))..))))).))))).....).)))))))))).))..))))))..))))))	0.009901	0	0	0	0	7	5	0	0	0	0	12
ssc-mir-new-294	X	53138359	53138380	+	AATGGTGCTCCAGGGTTGTACA	22	AGGGCCCTGAGTAGGGCCACTCCATCGCACAACTCTGGGAAGTACCATTTAGATATGCTATATTGTGAATGGTGCTCCAGGGTTGTACAGTGTGGTAGCCTTGCCTTTTCCCCGCTCT	(((((...(((((((((.((..(({={={{{{{{{{{{=={{{{{{((((((((((...))))).))>>>>>>>>>>>>>>>>>>>->-)))..)).)))))))....))...)))))	0.009901	0	0	0	0	0	0	0	0	0	8	8
ssc-mir-new-295	X	137175098	137175118	-	ATTGGCACTTTTTAGAGTGTG	21	CCACATTGAACCATACTCTGTGCAGTGCCTCACTCCAAAGAGTGCCAATCAGGTACATTAAAATATGATTGGCACTTTTTAGAGTGTGGTAATTCACAGCATGTCCAGTCACATGTGG	(((((((((...(((..(((((...((((.(((((.(((((((((((((((.((........)).))>>>>>>>>>>>>>->>>>>->)))...)))))..)))....))).))))))	0.009901	0	0	0	6	0	0	0	0	0	0	6
ssc-mir-new-296	X	44291933	44291952	+	AAGCAGGGTCGGGCCTGGTT	20	GCTAAGCAGGGTCGGGCCTGGTTAGTCCTGGAGCTCCTGTTGTGGCTCATCTGGTAATGAACCTGACAAGCATCCAAGAGGACGCAGGGTCAATCCCTGGCCTTGCTCGGT	((.-<<<<<<<<<<<<---<<<<..(((((..(.((((.(((..(((..((.(((.....))).))..)))...))).))))).)))))..))))))))))))))))..))	0.009901	0	0	0	0	5	0	0	0	0	0	5
ssc-mir-new-297	X	47813918	47813937	-	GCCCTTTAGGCGACTGGCAG	20	GCCGGTCTCCAAAGGGTGCTCCTCACACCAGAACCAGAGCCCTTTAGGCGACTGGC	(((((((.((.(((((.((((.((......))....))>>>>>>>->>->>>>>>>	0.009901	0	0	0	0	0	5	0	0	0	0	5

## Sheet: Table S2-2
Table S2-2 Length and Abundance distribution of predicted novel miRNAs
Length（nt）	Number	Percent (%)	Abundance range	Number	Percent (%)
20	38	0.127946	＞10000	1	0.003367
21	66	0.222222	＞1000	2	0.00673401
22	118	0.397306	＜1000	27	0.0909091
23	75	0.252525	＜100	267	0.89899
