# Supplementary material for: Integrative Analysis of Porcine microRNAome during Skeletal Muscle Development
Source: PLoS One. 2013 Sep 11;8(9):e72418. doi: 10.1371/journal.pone.0072418 (PMC3770649; doi:10.1371/journal.pone.0072418)
Supplement: Table S3 — Summary of reads distribution of 257 known porcine miRNAs. Table S3-1 Expression profiles of 257 miRNAs in ten libraries. Table S3-2 Raw reads distribution. Table S3-3 The distribution of numbers for normalized miRNAs. (XLS) [file pone.0072418.s006.xls]

## Sheet: List
Table S3 Summary of reads distribution of 257 known porcine miRNAs
Table S3-1 Expression profiles of 257 miRNAs in ten libraries
Table S3-2 Raw reads distribution
Table S3-3 The distribution of numbers for normalized miRNAs

## Sheet: Table S3-1
Mature miRNA	Sequence	Precursor	Source	LR1_raw	LR1_norm(RPM)	LR2_raw	LR2_norm(RPM)	LR3_raw	LR3_norm(RPM)	LR4_raw	LR4_norm(RPM)	LR5_raw	LR5_norm(RPM)	LR6_raw	LR6_norm(RPM)	LR7_raw	LR7_norm(RPM)	LR8_raw	LR8_norm(RPM)	Lde9_raw	Lde9_norm(RPM)	Lde10_raw	Lde10_norm(RPM)
let-7a	ugagguaguagguuguauaguu	let-7a-1 //let-7a-2	Sus scrofa	157778	12151.1	142864	18169.6	157368	17302.4	226032	20377.3	282996	19469.5	124423	8340.53	51341	7167.23	58970	4962.23	68865	8175.71	42952	5173.18
let-7c	ugagguaguagguuguaugguu	let-7c	Sus scrofa	65150	5017.45	35220	4479.32	37932	4170.58	55522	5005.42	65363	4496.83	20676	1385.99	6582	918.851	5898	496.307	7949	943.712	3509	422.627
let-7e	ugagguaggagguuguauaguu	let-7e	Sus scrofa	29245	2252.27	13505	1717.58	11990	1318.29	16641	1500.22	19126	1315.83	10225	685.42	2681	374.269	2557	215.168	4460	529.495	1739	209.447
let-7f	ugagguaguagauuguauaguu	let-7f	Sus scrofa	192482	14823.8	406647	51717.9	472772	51980.7	598361	53943.5	745371	51279.8	294834	19763.8	127772	17837	152271	12813.4	213716	25372.5	146429	17636.1
let-7g	ugagguaguaguuuguacaguu	let-7g	Sus scrofa	55155	4247.7	70191	8926.98	82340	9053.19	85957	7749.2	120363	8280.7	65996	4423.96	24165	3373.45	24177	2034.46	41193	4890.47	19224	2315.36
let-7i	ugagguaguaguuugugcu	let-7i	Sus scrofa	4314	332.238	14545	1849.85	16775	1844.39	19111	1722.9	26508	1823.69	11666	782.015	3118	435.274	3312	278.7	6083	722.179	2044	246.181
miR-1	uggaauguaaagaaguaugua	mir-1	Sus scrofa	183972	14168.4	625523	79554.8	1070373	117686	1405431	126703	1739013	119640	2127565	142619	1562206	218085	3691508	310635	3391719	402668	4746508	571674
miR-100	aacccguagauccgaacuugug	mir-100	Sus scrofa	65478	5042.71	19046	2422.29	12358	1358.75	16431	1481.29	11793	811.331	8437	565.563	3550	495.582	2768	232.923	3322	394.391	1854	223.298
miR-101	uacaguacugugauaacugaa	mir-101-1 //mir-101-2	Sus scrofa	141893	10927.7	82288	10465.5	103435	11372.6	115124	10378.7	127796	8792.07	134299	9002.56	32911	4594.39	31497	2650.42	37382	4438.02	25882	3117.25
miR-103	agcagcauuguacagggcuauga	mir-103-1 //mir-103-2	Sus scrofa	316144	24347.5	87097	11077.1	57519	6324.15	76993	6941.08	98950	6807.53	49620	3326.21	11359	1585.72	14352	1207.7	17647	2095.07	6882	828.875
miR-105-1	ucaaaugcucagacuccugu	mir-105-1	Sus scrofa	386	29.7273	109	13.8628	44	4.83775	9	0.811369	21	1.44475	7	0.469236	0.01	0.00139601	0.01	0.000841484	2	0.237442	4	0.481764
miR-105-2	ucaaaugcucagacuccuug	mir-105-2	Sus scrofa	33	2.54146	11	1.39899	0.01	0.00109949	0.01	0.000901521	1	0.0687977	0.01	0.000670337	0.01	0.00139601	0.01	0.000841484	0.01	0.00118721	1	0.120441
miR-106a	aaaagugcuuacagugcagguagc	mir-106a	Sus scrofa	2792	215.023	747	95.0044	1359	149.42	1455	131.171	2750	189.194	393	26.3442	185	25.8261	113	9.50877	264	31.3423	90	10.8397
miR-107	agcagcauuguacagggcuauca	mir-107	Sus scrofa	2301	177.209	493	62.7004	390	42.88	363	32.7252	600	41.2786	544	36.4663	92	12.8432	93	7.8258	269	31.9359	62	7.46734
miR-10a	uacccuguagauccgaauuugu	mir-10a	Sus scrofa	706874	54439.1	47451	6034.88	31000	3408.41	28780	2594.58	28285	1945.94	19241	1289.8	8104	1131.32	5668	476.953	9925	1178.3	8224	990.507
miR-10b	uacccuguagaaccgaauuugu	mir-10b	Sus scrofa	717728	55275	332804	42326.4	273888	30113.7	261860	23607.2	306434	21082	216745	14529.2	102632	14327.5	121243	10202.4	112441	13349.1	82361	9919.64
miR-122	uggagugugacaaugguguuugu	mir-122	Sus scrofa	178	13.7085	7	0.890269	3	0.329846	0.01	0.000901521	1	0.0687977	7	0.469236	6	0.837603	4	0.336594	7	0.831046	18	2.16794
miR-1224	caccuccucucuccucaggu	mir-1224	Sus scrofa	0.01	0.000770138	0.01	0.00127181	0.01	0.00109949	0.01	0.000901521	0.01	0.000687977	0.01	0.000670337	0.01	0.00139601	0.01	0.000841484	0.01	0.00118721	0.01	0.00120441
miR-124a	uaaggcacgcggugaaugcca	mir-124a-2 //mir-124a-1	Sus scrofa	15099	1162.83	32	4.0698	13	1.42933	7	0.631065	10	0.687977	1	0.0670337	3	0.418802	44	3.70253	216	25.6437	303	36.4936
miR-125a	ucccugagacccuuuaaccugug	mir-125a	Sus scrofa	17009	1309.93	6614	841.177	7872	865.517	8294	747.721	16044	1103.79	17599	1179.73	2343	327.084	3366	283.244	8103	961.995	4136	498.144
miR-125b	ucccugagacccuaacuuguga	mir-125b-2 //mir-125b-1	Sus scrofa	68827	5300.63	29643	3770.03	30694	3374.77	32194	2902.36	50439	3470.09	40453	2711.71	6927	967.013	8134	684.463	23872	2834.1	7998	963.287
miR-126	ucguaccgugaguaauaaugcg	mir-126	Sus scrofa	72322	5569.79	27003	3434.28	32653	3590.16	41724	3761.51	57556	3959.72	38566	2585.22	14377	2007.04	9350	786.788	15718	1866.05	4964	597.869
miR-126*	cauuauuacuuuugguacgcg	mir-126	Sus scrofa	19452	1498.07	8454	1075.19	11889	1307.18	13839	1247.61	18460	1270.01	14454	968.905	5933	828.25	4446	374.124	9348	1109.8	3288	396.01
miR-127	ucggauccgucugagcuuggcu	mir-127	Sus scrofa	154157	11872.2	489725	62283.8	512065	56300.9	495018	44626.9	301135	20717.4	152083	10194.7	29099	4062.24	14611	1229.49	20887	2479.72	4148	499.589
miR-1271	ugccugcuaugugccaggca	mir-1271	Sus scrofa	53	4.08173	18	2.28926	31	3.40841	22	1.98335	31	2.13273	32	2.14508	8	1.1168	11	0.925633	19	2.2557	3	0.361323
miR-1277	uacguagauauauauguauuuu	mir-1277	Sus scrofa	0.01	0.000770138	42	5.34161	81	8.90585	31	2.79471	55	3.78387	50	3.35168	7	0.977204	1	0.0841484	15	1.78081	19	2.28838
miR-128	ucacagugaaccggucucuuu	mir-128-1 //mir-128-2	Sus scrofa	12567	967.832	15471	1967.62	20168	2217.45	18599	1676.74	50103	3446.97	88584	5938.11	10841	1513.41	10375	873.04	29409	3491.46	7257	874.04
miR-1285	cugggcaacauagcgagaccccgu	mir-1285	Sus scrofa	7	0.539097	3	0.381544	6	0.659693	8	0.721217	3	0.206393	6	0.402202	0.01	0.00139601	3	0.252445	3	0.356162	2	0.240882
miR-1296	gagugggguuuugacccuaacc	mir-1296	Sus scrofa	0.01	0.000770138	0.01	0.00127181	1	0.109949	0.01	0.000901521	0.01	0.000687977	0.01	0.000670337	0.01	0.00139601	0.01	0.000841484	0.01	0.00118721	0.01	0.00120441
miR-129a	aagcccuuaccccaaaaagcau	mir-129a	Sus scrofa	180	13.8625	12	1.52618	17	1.86913	11	0.991673	22	1.51355	24	1.60881	4	0.558402	117	9.84537	44	5.22372	18	2.16794
miR-129b	cuuuuugcggucugggcuugc	mir-129b	Sus scrofa	758	58.3765	73	9.28423	40	4.39795	31	2.79471	33	2.27032	21	1.40771	9	1.2564	148	12.454	44	5.22372	12	1.44529
miR-1306-3p	acguuggcucugguggugaug	mir-1306	Sus scrofa	57	4.38979	35	4.45134	40	4.39795	22	1.98335	67	4.60945	74	4.96049	11	1.53561	5	0.420742	14	1.66209	2	0.240882
miR-1306-5p	ccaccuccccugcaaacgucca	mir-1306	Sus scrofa	1429	110.053	792	100.728	952	104.671	618	55.714	1376	94.6657	1057	70.8546	231	32.2477	284	23.8982	646	76.6936	249	29.9898
miR-1307	acucggcguggcgucggucgug	mir-1307	Sus scrofa	2787	214.637	1277	162.41	970	106.65	761	68.6057	856	58.8908	587	39.3488	114	15.9145	87	7.32091	158	18.7579	89	10.7192
miR-130a	cagugcaauguuaaaagggcau	mir-130a	Sus scrofa	32204	2480.15	16590	2109.94	12422	1365.78	13669	1232.29	13432	924.091	5338	357.826	673	93.9511	491	41.3169	2678	317.934	1023	123.211
miR-130b	cagugcaaugaugaaagggcau	mir-130b	Sus scrofa	16072	1237.77	10840	1378.64	6386	702.133	6662	600.593	8021	551.826	3200	214.508	1209	168.777	992	83.4752	3169	376.226	1515	182.468
miR-133a-3p	uugguccccuucaaccagcug	mir-133a-1 //mir-133a-2	Sus scrofa	35420	2727.83	124266	15804.3	245291	26969.5	205536	18529.5	781473	53763.6	1381032	92575.7	528416	73767.1	953442	80230.6	1351930	160502	686024	82625.4
miR-133a-5p	agcugguaaaauggaaccaaau	mir-133a-1 //mir-133a-2	Sus scrofa	151	11.6291	342	43.496	538	59.1525	508	45.7973	915	62.9499	1607	107.723	467	65.1934	592	49.8159	1206	143.177	321	38.6616
miR-133b	uuugguccccuucaaccagcuau	mir-133b	Sus scrofa	14230	1095.91	26462	3365.47	45396	4991.24	50450	4548.17	164294	11303.1	173862	11654.6	25580	3570.98	45908	3863.09	82590	9805.15	31289	3768.48
miR-1343	cuccuggggcccgcacucucgc	mir-1343	Sus scrofa	422	32.4998	210	26.7081	247	27.1574	156	14.0637	385	26.4871	311	20.8475	56	7.81763	61	5.13305	175	20.7761	64	7.70822
miR-135	uauggcuuuuuauuccuauguga	mir-135-1 //mir-135-2	Sus scrofa	8415	648.071	746	94.8772	659	72.4563	425	38.3146	549	37.7699	105	7.03854	3	0.418802	11	0.925633	107	12.7031	123	14.8142
miR-136	acuccauuuguuuugaugaugga	mir-136	Sus scrofa	1319	101.581	3239	411.94	7461	820.328	8537	769.628	11407	784.776	5928	397.376	413	57.655	58	4.88061	3398	403.413	86	10.3579
miR-139-5p	ucuacagugcacgugucuccag	mir-139	Sus scrofa	1106	85.1773	627	79.7426	1430	157.227	1475	132.974	3093	212.791	2887	193.526	758	105.817	781	65.7199	1554	184.492	423	50.9465
miR-140	agugguuuuacccuaugguag	mir-140	Sus scrofa	92599	7131.4	1259	160.121	1736	190.871	2085	187.967	2065	142.067	1167	78.2283	441	61.5638	432	36.3521	1490	176.894	1062	127.908
miR-140*	uaccacaggguagaaccacggac	mir-140	Sus scrofa	2119716	163247	38064	4841.03	36713	4036.55	45000	4056.84	41110	2828.27	28369	1901.68	9610	1341.56	10618	893.488	18764	2227.68	18092	2179.02
miR-142-3p	uguaguguuuccuacuuuaugg	mir-142	Sus scrofa	3180	244.904	1980	251.819	1776	195.269	2390	215.463	2274	156.446	1179	79.0327	1294	180.643	2856	240.328	2913	345.834	1104	132.967
miR-142-5p	cauaaaguagaaagcacuacu	mir-142	Sus scrofa	142	10.936	88	11.192	90	9.89539	121	10.9084	226	15.5483	29	1.94398	73	10.1908	90	7.57336	260	30.8674	35	4.21543
miR-143-3p	ugagaugaagcacuguagcuc	mir-143	Sus scrofa	1116253	85966.9	768878	97786.9	926540	101872	1404940	126658	1931636	132892	2245647	150534	1234949	172400	1144528	96310.2	951107	112916	826216	99510.3
miR-143-5p	ggugcagugcugcaucucugg	mir-143	Sus scrofa	445	34.2711	209	26.5809	338	37.1627	306	27.5865	487	33.5045	378	25.3387	86	12.0056	72	6.05869	234	27.7807	27	3.25191
miR-145	guccaguuuucccaggaaucccuu	mir-145	Sus scrofa	3672	282.795	1593	202.6	3001	329.956	3380	304.714	7296	501.948	11764	788.584	2192	306.004	2805	236.036	6324	750.79	2406	289.781
miR-146a	ccugugaaguuuaguucuucag	mir-146a	Sus scrofa	0.01	0.000770138	0.01	0.00127181	0.01	0.00109949	0.01	0.000901521	0.01	0.000687977	0.01	0.000670337	0.01	0.00139601	0.01	0.000841484	0.01	0.00118721	0.01	0.00120441
miR-146b	ugagaacugaauuccauaggc	mir-146b	Sus scrofa	826	63.6134	1077	136.974	1865	205.055	2296	206.989	2150	147.915	1575	105.578	224	31.2705	952	80.1093	913	108.392	470	56.6073
miR-148a	ucagugcacuacagaacuuugu	mir-148a	Sus scrofa	631496	48633.9	494064	62835.7	274216	30149.7	646565	58289.2	372667	25638.6	184587	12373.5	42086	5875.23	51061	4296.7	25426	3018.6	19643	2365.82
miR-148b	ucagugcaucacagaacuuugu	mir-148b	Sus scrofa	28585	2201.44	36700	4667.55	10535	1158.31	28063	2529.94	26425	1817.98	12498	837.787	3298	460.402	3294	277.185	2230	264.747	1621	195.235
miR-149	ucuggcuccgugucuucacuccc	mir-149	Sus scrofa	2245	172.896	714	90.8074	1209	132.928	981	88.4392	2242	154.244	2964	198.688	513	71.6151	939	79.0154	1913	227.113	642	77.3231
miR-151-3p	ucgaggagcucacagucuagu	mir-151	Sus scrofa	105627	8134.74	72960	9279.14	47072	5175.51	46370	4180.35	44756	3079.11	23335	1564.23	17376	2425.7	31879	2682.57	13769	1634.67	17336	2087.97
miR-151-5p	cuagacugaagcuccuugagga	mir-151	Sus scrofa	11205	862.94	6445	819.683	6806	748.312	7635	688.311	11034	759.114	8473	567.977	3409	475.898	5334	448.848	8824	1047.59	6021	725.175
miR-152	ucagugcaugacagaacuugg	mir-152	Sus scrofa	101540	7819.98	84315	10723.3	51143	5623.11	85962	7749.65	64148	4413.24	31133	2086.96	8331	1163.01	6241	525.17	5294	628.508	2932	353.133
miR-153	uugcauagucacaaaaguga	mir-153	Sus scrofa	768	59.1466	5	0.635906	21	2.30893	22	1.98335	11	0.756775	7	0.469236	1	0.139601	0.01	0.000841484	18	2.13697	32	3.85411
miR-155	uccuacauguuagcauuaaca	mir-155	Sus scrofa	1	0.0770138	0.01	0.00127181	0.01	0.00109949	0.01	0.000901521	0.01	0.000687977	0.01	0.000670337	0.01	0.00139601	0.01	0.000841484	0.01	0.00118721	0.01	0.00120441
miR-15a	uagcagcacauaaugguuugu	mir-15a	Sus scrofa	4254	327.617	1342	170.677	1208	132.818	1422	128.196	1460	100.445	962	64.4864	440	61.4242	919	77.3324	1225	145.433	710	85.5131
miR-15b	uagcagcacaucaugguuuaca	mir-15b	Sus scrofa	5580	429.737	1744	221.804	1156	127.101	1442	129.999	1721	118.401	824	55.2358	440	61.4242	614	51.6671	527	62.5659	187	22.5225
miR-16	uagcagcacguaaauauuggcg	mir-16-2 //mir-16-1	Sus scrofa	23927	1842.71	7337	933.129	5988	658.374	8003	721.487	8874	610.511	5345	358.295	3140	438.346	6154	517.849	5717	678.727	4390	528.736
miR-17-3p	caaagugcuuacagugcagguag	mir-17	Sus scrofa	1066	82.0967	521	66.2614	454	49.9168	497	44.8056	762	52.4239	400	26.8135	69	9.63243	46	3.87083	91	10.8036	19	2.28838
miR-17-5p	acugcagugaaggcacuuguag	mir-17	Sus scrofa	43739	3368.51	13936	1772.4	15843	1741.92	11979	1079.93	17889	1230.72	8411	563.82	2858	398.978	1485	124.96	4532	538.043	1328	159.946
miR-181a	aacauucaacgcugucggugaguu	mir-181a-1 //mir-181a-2	Sus scrofa	26909	2072.36	8936	1136.49	9987	1098.06	9276	836.251	21543	1482.11	14063	942.695	2311	322.617	3764	316.735	6020	714.699	2274	273.883
miR-181b	aacauucauugcugucgguggguu	mir-181b-2 //mir-181b-1	Sus scrofa	13981	1076.73	4539	577.276	4302	473	3594	324.007	9385	645.667	5414	362.92	856	119.498	2789	234.69	3911	464.317	1872	225.466
miR-181c	aacauucaaccugucggugagu	mir-181c	Sus scrofa	2859	220.182	517	65.7527	769	84.5506	1053	94.9301	1491	102.577	1296	86.8757	124	17.3105	105	8.83559	336	39.8902	111	13.369
miR-181d-3p	cccaccgagggaugaaugucac	mir-181d	Sus scrofa	0.01	0.000770138	1	0.127181	0.01	0.00109949	1	0.0901521	0.01	0.000687977	0.01	0.000670337	0.01	0.00139601	0.01	0.000841484	0.01	0.00118721	0.01	0.00120441
miR-181d-5p	aacauucauuguugucgguggguu	mir-181d	Sus scrofa	3387	260.846	567	72.1118	633	69.5976	701	63.1966	1644	113.103	1154	77.3569	111	15.4957	222	18.681	423	50.2189	174	20.9567
miR-183	uauggcacugguagaauucacug	mir-183	Sus scrofa	95886	7384.55	455	57.8675	227	24.9584	125	11.269	86	5.9166	234	15.6859	22	3.07121	161	13.5479	410	48.6755	664	79.9728
miR-1839-3p	aagguagauagaacaggucuug	mir-1839	Sus scrofa	7	0.539097	2	0.254363	3	0.329846	6	0.540912	9	0.619179	10	0.670337	5	0.698003	1	0.0841484	3	0.356162	2	0.240882
miR-1839-5p	agaccuacuuuucuaccaaca	mir-1839	Sus scrofa	30	2.31041	9	1.14463	16	1.75918	21	1.89319	23	1.58235	22	1.47474	6	0.837603	6	0.504891	3	0.356162	4	0.481764
miR-184	uggacggagaacugauaagggu	mir-184	Sus scrofa	2079	160.112	1044	132.777	1094	120.284	856	77.1702	591	40.6595	834	55.9061	874	122.011	155	13.043	231	27.4245	142	17.1026
miR-185	uggagagaaaggcaguuccuga	mir-185	Sus scrofa	1149	88.4889	695	88.391	631	69.3777	866	78.0717	965	66.3898	590	39.5499	218	30.4329	281	23.6457	382	45.3514	136	16.38
miR-186	caaagaauucuccuuuugggcuu	mir-186	Sus scrofa	16176	1245.78	7448	947.246	9281	1020.43	8831	796.133	16990	1168.87	12092	810.571	2086	291.207	3495	294.099	6082	722.06	2630	316.76
miR-187	ucgugucuuguguugcagccgg	mir-187	Sus scrofa	12	0.924166	6	0.763088	38	4.17806	20	1.80304	69	4.74704	20	1.34067	0.01	0.00139601	1	0.0841484	5	0.593604	2	0.240882
miR-18a	uaaggugcaucuagugcagaua	mir-18a	Sus scrofa	9004	693.432	3419	434.833	2610	286.966	1856	167.322	2485	170.962	881	59.0567	217	30.2933	133	11.1917	325	38.5843	143	17.2231
miR-18b	uaaggugcaucuagugcaguuag	mir-18b	Sus scrofa	531	40.8943	115	14.6258	89	9.78544	85	7.66293	97	6.67338	11	0.737371	11	1.53561	0.01	0.000841484	15	1.78081	9	1.08397
miR-190	ugauauguuugauauuggguug	mir-190	Sus scrofa	25	1.92534	42	5.34161	69	7.58647	31	2.79471	36	2.47672	68	4.55829	22	3.07121	29	2.4403	44	5.22372	8	0.963528
miR-191	caacggaaucccaaaagcagcug	mir-191	Sus scrofa	17029	1311.47	32150	4088.88	20917	2299.8	25080	2261.01	40594	2792.77	21647	1451.08	6907	964.221	10117	851.33	13897	1649.86	7235	871.391
miR-192	cugaccuaugaauugacagcc	mir-192	Sus scrofa	24590	1893.77	458	58.249	431	47.3879	379	34.1676	436	29.9958	671	44.9796	216	30.1537	327	27.5165	235	27.8994	374	45.0449
miR-193a-3p	aacuggccuacaaagucccagu	mir-193a	Sus scrofa	430	33.1159	328	41.7155	858	94.3361	802	72.302	1207	83.0388	630	42.2312	91	12.7036	143	12.0332	351	41.671	117	14.0916
miR-193a-5p	ugggucuuugcgggcgagauga	mir-193a	Sus scrofa	376	28.9572	309	39.299	362	39.8015	498	44.8957	603	41.485	304	20.3782	61	8.51563	67	5.63794	77	9.1415	57	6.86514
miR-194-3p	uguaacagcgacuccaugugga	mir-194	Sus scrofa	0.01	0.000770138	0.01	0.00127181	0.01	0.00109949	0.01	0.000901521	0.01	0.000687977	0.01	0.000670337	0.01	0.00139601	0.01	0.000841484	0.01	0.00118721	0.01	0.00120441
miR-194-5p	ccaguggagaugcuguuaccuu	mir-194	Sus scrofa	33	2.54146	13	1.65336	5	0.549744	9	0.811369	13	0.89437	3	0.201101	4	0.558402	5	0.420742	6	0.712325	2	0.240882
miR-195	uagcagcacagaaauauuggc	mir-195	Sus scrofa	193	14.8637	107	13.6084	194	21.3301	453	40.8389	1040	71.5496	1663	111.477	779	108.749	2672	224.845	1912	226.994	2006	241.605
miR-196a	uagguaguuucauguuguuggg	mir-196a	Sus scrofa	4331	333.547	4482	570.026	2594	285.207	172	15.5062	770	52.9742	186	12.4683	82	11.4472	408	34.3326	362	42.9769	378	45.5267
miR-196b-3p	cgacagcacgacacugccuuca	mir-196b	Sus scrofa	10	0.770138	24	3.05235	20	2.19898	1	0.0901521	13	0.89437	0.01	0.000670337	0.01	0.00139601	3	0.252445	2	0.237442	5	0.602205
miR-196b-5p	uagguaguuuccuguuguuggg	mir-196b	Sus scrofa	2075	159.804	6003	763.469	4206	462.445	662	59.6807	1880	129.34	631	42.2983	68	9.49283	495	41.6535	350	41.5523	387	46.6107
miR-199a	cccaguguucagacuaccuguuc	mir-199a-1	Sus scrofa	77230	5947.78	48259	6137.64	40056	4404.11	34230	3085.91	60589	4168.38	38789	2600.17	3518	491.115	5138	432.355	11700	1389.03	2966	357.228
miR-199a*	caguagucugcacauugguua	mir-199a-1	Sus scrofa	9145	704.291	4622	587.832	4273	469.811	4529	408.299	5055	347.772	2640	176.969	359	50.1166	285	23.9823	800	94.9766	186	22.402
miR-199a-3p	acaguagucugcacauugguua	mir-199a-2	Sus scrofa	83387	6421.95	38596	4908.69	34721	3817.53	41313	3724.45	54334	3738.06	31707	2125.44	4269	595.955	4192	352.75	10825	1285.15	2467	297.128
miR-199a-5p	cccaguguucagacuaccuguuc	mir-199a-2	Sus scrofa	77230	5947.78	48256	6137.26	40055	4404	34228	3085.73	60585	4168.11	38791	2600.3	3517	490.975	5138	432.355	11699	1388.91	2969	357.589
miR-199b	cccaguguuuagacuaucuguu	mir-199b	Sus scrofa	32418	2496.63	22101	2810.83	19620	2157.2	22816	2056.91	47355	3257.92	34219	2293.83	2976	415.451	3643	306.553	9872	1172.01	1950	234.86
miR-199b*	uacaguagucugcacauugguu	mir-199b	Sus scrofa	74408	5730.44	31598	4018.67	28543	3138.27	36373	3279.1	43684	3005.36	28738	1926.41	4430	618.43	4120	346.692	10302	1223.06	2557	307.968
miR-19a	ugugcaaaucuaugcaaaacuga	mir-19a	Sus scrofa	1266	97.4995	499	63.4634	456	50.1367	373	33.6267	333	22.9096	153	10.2562	37	5.16522	43	3.61838	79	9.37894	34	4.09499
miR-19b	ugugcaaauccaugcaaaacuga	mir-19b-2 //mir-19b-1	Sus scrofa	17376	1338.19	8319	1058.02	8924	981.183	7724	696.335	7678	528.229	5766	386.516	1502	209.68	1132	95.256	2001	237.56	611	73.5894
miR-20	uaaagugcuuauagugcaggua	mir-20	Sus scrofa	85905	6615.87	30911	3931.3	43808	4816.64	34436	3104.48	48216	3317.15	21078	1412.94	7638	1066.27	2874	241.843	11093	1316.97	3583	431.54
miR-202	uuccuaugcauauacuucuuu	mir-202	Sus scrofa	6	0.462083	1	0.127181	20	2.19898	173	15.5963	588	40.4531	617	41.3598	68	9.49283	40	3.36594	87	10.3287	6	0.722646
miR-204	uucccuuugucauccuaugccu	mir-204	Sus scrofa	524	40.3552	192	24.4188	448	49.2571	488	43.9942	1297	89.2306	1870	125.353	242	33.7833	390	32.8179	1405	166.803	635	76.48
miR-205	uccuucauuccaccggagucug	mir-205	Sus scrofa	5669	436.591	27	3.43389	59	6.48698	40	3.60608	86	5.9166	37	2.48025	2	0.279201	7	0.589039	24	2.8493	28	3.37235
miR-206	uggaauguaaggaaguguguga	mir-206	Sus scrofa	187378	14430.7	462476	58818.3	644698	70883.8	893031	80508.6	1662690	114389	802058	53764.9	224550	31347.3	218567	18392.1	240349	28534.4	130656	15736.3
miR-208b	auaagacgaacaaaagguuugu	mir-208b	Sus scrofa	145	11.167	435	55.3238	745	81.9119	510	45.9776	353	24.2856	591	39.6169	314	43.8346	173	14.5577	368	43.6893	250	30.1102
miR-21	uagcuuaucagacugauguuga	mir-21	Sus scrofa	426502	32846.5	177524	22577.7	146459	16103	217788	19634	175070	12044.4	85035	5700.21	38462	5369.31	88500	7447.14	51712	6139.29	32218	3880.37
miR-210	cugugcgugugacagcggcuga	mir-210	Sus scrofa	3170	244.134	595	75.6728	460	50.5765	723	65.18	723	49.7407	174	11.6639	25	3.49001	48	4.03912	97	11.5159	61	7.3469
miR-214	acagcaggcacagacaggcag	mir-214	Sus scrofa	6721	517.61	3570	454.037	2529	278.061	3382	304.894	4358	299.82	3368	225.769	574	80.1307	1115	93.8255	2363	280.537	717	86.3562
miR-215	augaccuaugaauugacagac	mir-215	Sus scrofa	312	24.0283	140	17.8054	78	8.57601	105	9.46597	105	7.22376	84	5.63083	41	5.72362	50	4.20742	48	5.6986	13	1.56573
miR-216	uaaucucagcuggcaacugug	mir-216	Sus scrofa	1378	106.125	900	114.463	1021	112.258	360	32.4547	180	12.3836	55	3.68685	7	0.977204	6	0.504891	9	1.06849	9	1.08397
miR-217	uacugcaucaggaacugauuggau	mir-217	Sus scrofa	3659	281.793	3809	484.433	2642	290.485	1060	95.5612	439	30.2022	86	5.7649	28	3.90881	0.01	0.000841484	36	4.27395	17	2.0475
miR-218	augguucugucaagcaccaug	mir-218	Sus scrofa	3	0.231041	0.01	0.00127181	1	0.109949	0.01	0.000901521	0.01	0.000687977	0.01	0.000670337	0.01	0.00139601	0.01	0.000841484	1	0.118721	0.01	0.00120441
miR-218b	uugugcuugaucuaaccaugug	mir-218b	Sus scrofa	27735	2135.98	3153	401.002	2535	278.72	1513	136.4	1791	123.217	809	54.2303	130	18.1481	193	16.2406	500	59.3604	297	35.771
miR-219	agaguugagucuggacgucccg	mir-219	Sus scrofa	189	14.5556	41	5.21443	13	1.42933	10	0.901521	10	0.687977	12	0.804404	2	0.279201	1	0.0841484	11	1.30593	0.01	0.00120441
miR-221	aagcugccaguugaagaacugu	mir-22	Sus scrofa	1165	89.7211	170	21.6208	270	29.6862	315	28.3979	766	52.6991	613	41.0917	169	23.5925	527	44.3462	432	51.2874	138	16.6209
miR-222	caagucacuagugguuccguuua	mir-224	Sus scrofa	318	24.4904	40	5.08725	62	6.81683	77	6.94171	102	7.01737	83	5.5638	31	4.32762	126	10.6027	109	12.9406	45	5.41984
miR-22-3p	agcuacauugucugcuggguuu	mir-221	Sus scrofa	578	44.514	451	57.3587	486	53.4351	616	55.5337	1404	96.592	3402	228.049	2381	332.389	7046	592.91	7010	832.233	6122	737.34
miR-224	aguucuucaguggcaagcuuua	mir-22	Sus scrofa	91	7.00826	43	5.46879	36	3.95816	40	3.60608	30	2.06393	1	0.0670337	0.01	0.00139601	10	0.841484	3	0.356162	0.01	0.00120441
miR-22-5p	agcuacaucuggcuacugggucuc	mir-222	Sus scrofa	396	30.4975	247	31.4138	341	37.4925	493	44.445	1307	89.9186	3656	245.075	1774	247.651	3571	300.494	8839	1049.37	3801	457.796
miR-2320	uggcacaggguccagcugucgg	mir-2320	Sus scrofa	770	59.3006	489	62.1916	434	47.7178	329	29.66	527	36.2564	350	23.4618	110	15.3561	125	10.5186	68	8.07302	61	7.3469
miR-2320*	cgaugauggucccuguguuug	mir-2320	Sus scrofa	86	6.62319	24	3.05235	23	2.52882	20	1.80304	23	1.58235	42	2.81542	12	1.67521	9	0.757336	8	0.949766	4	0.481764
miR-23a	aucacauugccagggauuucc	mir-23a	Sus scrofa	31262	2407.61	16934	2153.69	18726	2058.9	33392	3010.36	59963	4125.32	82964	5561.38	18095	2526.07	18835	1584.94	37639	4468.53	14639	1763.14
miR-23b	aucacauugccagggauuacca	mir-23b	Sus scrofa	41624	3205.62	9606	1221.7	14063	1546.21	17857	1609.85	35208	2422.23	45493	3049.56	11999	1675.07	9624	809.844	22942	2723.69	7214	868.861
miR-24	gugccuacugagcugaaacacagu	mir-24-1	Sus scrofa	55198	4251.01	16729	2127.62	20098	2209.75	31906	2876.39	45996	3164.42	57038	3823.47	17088	2385.49	10897	916.965	30213	3586.91	10934	1316.9
miR-24*	uggcucaguucagcaggaacag	mir-24-1 //mir-24-2	Sus scrofa	240	18.4833	118	15.0074	92	10.1153	159	14.3342	219	15.0667	304	20.3782	48	6.70082	48	4.03912	74	8.78534	52	6.26293
miR-2476	ucccuguggucuagugguuag	mir-2476-1 //mir-2476-2 //mir-2476-3	Sus scrofa	56	4.31277	18	2.28926	20	2.19898	35	3.15532	46	3.16469	69	4.62533	4	0.558402	15	1.26223	122	14.4839	580	69.8558
miR-26a	uucaaguaauccaggauaggcu	mir-26a	Sus scrofa	56311	4336.72	40198	5112.43	48596	5343.07	66608	6004.85	122553	8431.37	143143	9595.4	45939	6413.11	67952	5718.05	96617	11470.4	63312	7625.36
miR-27a	uucacaguggcuaaguuccgc	mir-27a	Sus scrofa	32628	2512.81	15206	1933.92	14193	1560.5	23925	2156.89	28841	1984.19	33175	2223.84	10190	1422.53	9805	825.075	13177	1564.38	6580	792.502
miR-27b	agagcuuagcugauuggugaaca	mir-27b	Sus scrofa	69432	5347.22	20984	2668.77	25156	2765.87	32562	2935.53	60766	4180.56	75253	5044.49	25129	3508.02	19220	1617.33	33671	3997.45	11730	1412.77
miR-27b*	uucacaguggcuaaguucugc	mir-27b	Sus scrofa	272	20.9478	56	7.12215	70	7.69642	70	6.31065	123	8.46212	63	4.22312	16	2.23361	27	2.27201	50	5.93604	25	3.01102
miR-28-3p	aaggagcucacacucuauugag	mir-28	Sus scrofa	10496	808.337	5528	703.058	4599	505.655	4861	438.229	5837	401.572	5310	355.949	1282	178.968	1342	112.927	1407	167.04	876	105.506
miR-28-5p	cacuagauugugagcuccugga	mir-28	Sus scrofa	0.01	0.000770138	0.01	0.00127181	0.01	0.00109949	1	0.0901521	4	0.275191	0.01	0.000670337	0.01	0.00139601	6	0.504891	0.01	0.00118721	0.01	0.00120441
miR-296	gagggccccccccaauccugu	mir-296	Sus scrofa	247	19.0224	212	26.9624	302	33.2045	234	21.0956	404	27.7943	272	18.2332	24	3.35041	20	1.68297	111	13.178	18	2.16794
miR-299	augguuuaccgucccacauac	mir-299	Sus scrofa	2635	202.931	6433	818.157	11688	1285.08	10657	960.751	23771	1635.39	12353	828.067	1510	210.797	447	37.6143	4174	495.541	223	26.8583
miR-29a	cuagcaccaucugaaaucgguua	mir-29a	Sus scrofa	301	23.1812	129	16.4064	201	22.0997	491	44.2647	1164	80.0805	3806	255.13	1410	196.837	1616	135.984	4665	553.833	3065	369.152
miR-29b	uagcaccauuugaaaucagu	mir-29b	Sus scrofa	23	1.77132	22	2.79799	21	2.30893	31	2.79471	61	4.19666	65	4.35719	22	3.07121	45	3.78668	58	6.88581	67	8.06955
miR-29c	uagcaccauuugaaaucgguua	mir-29c	Sus scrofa	150	11.5521	83	10.556	138	15.1729	161	14.5145	349	24.0104	930	62.3413	215	30.0141	259	21.7944	829	98.4196	442	53.2349
miR-301	caguccaauaguauugucaaagc	mir-301	Sus scrofa	2	0.154028	0.01	0.00127181	0.01	0.00109949	0.01	0.000901521	0.01	0.000687977	0.01	0.000670337	0.01	0.00139601	0.01	0.000841484	0.01	0.00118721	0.01	0.00120441
miR-30a-3p	uguaaacauccucgacuggaag	mir-30a	Sus scrofa	43797	3372.97	26071	3315.74	31338	3445.58	32883	2964.47	28039	1929.02	15503	1039.22	8883	1240.07	10399	875.06	6887	817.63	6909	832.127
miR-30a-5p	cuuucagucggauguuugcagc	mir-30a	Sus scrofa	1250468	96303.3	645386	82081	1043465	114728	1010446	91093.8	967980	66594.8	435565	29197.5	159854	22315.7	119329	10041.3	107174	12723.8	52278	6296.41
miR-30b-3p	cugggagguggauguuuacuu	mir-30b	Sus scrofa	16	1.23222	15	1.90772	12	1.31939	11	0.991673	19	1.30716	58	3.88795	26	3.62961	27	2.27201	54	6.41092	19	2.28838
miR-30b-5p	uguaaacauccuacacucagcu	mir-30b	Sus scrofa	19923	1534.35	12697	1614.82	18371	2019.87	19540	1761.57	41198	2834.33	78353	5252.29	22917	3199.22	30141	2536.32	43182	5126.6	19242	2317.53
miR-30c	uguaaacauccuacacucucagc	mir-30c-2 //mir-30c-1	Sus scrofa	85708	6600.7	38079	4842.93	54182	5957.25	48503	4372.65	95556	6574.03	132053	8852	34310	4789.69	50262	4229.47	69723	8277.57	29364	3536.63
miR-30d	uguaaacauccccgacuggaagcu	mir-30d	Sus scrofa	412487	31767.2	232778	29605	278532	30624.3	229872	20723.4	291133	20029.3	233935	15681.5	72971	10186.8	49227	4142.37	56887	6753.67	21111	2542.63
miR-30e-3p	cuuucagucggauguuuacagc	mir-30e	Sus scrofa	76758	5911.43	44783	5695.56	33141	3643.81	29370	2647.77	29827	2052.03	31793	2131.2	30698	4285.46	47144	3967.09	16229	1926.72	28414	3422.21
miR-30e-5p	uguaaacauccuugacuggaagcu	mir-30e	Sus scrofa	271079	20876.8	117076	14889.9	138055	15179	132570	11951.5	102638	7061.26	86769	5816.45	26760	3735.71	22245	1871.88	35969	4270.27	16325	1966.2
miR-32	uauugcacauuacuaaguugc	mir-32	Sus scrofa	5958	458.848	2265	288.066	3189	350.627	3321	299.395	2936	201.99	1781	119.387	849	118.521	576	48.4695	1016	120.62	408	49.1399
miR-320	aaaagcuggguugagagggcgaa	mir-320	Sus scrofa	8847	681.341	7323	931.348	6753	742.484	8376	755.114	9079	624.614	3905	261.767	919	128.293	1273	107.121	1991	236.373	1421	171.147
miR-323	gcacauuacacggucgaccucu	mir-323	Sus scrofa	6218	478.872	11244	1430.03	15483	1702.34	11434	1030.8	30168	2075.49	8708	583.729	754	105.259	490	41.2327	2560	303.925	238	28.665
miR-324	cgcauccccuagggcauuggugu	mir-324	Sus scrofa	949	73.0861	473	60.1567	503	55.3043	353	31.8237	535	36.8068	401	26.8805	81	11.3076	81	6.81602	186	22.0821	31	3.73367
miR-325	ccuaguagguguucaguaagugu	mir-325	Sus scrofa	102	7.85541	4	0.508725	6	0.659693	2	0.180304	2	0.137595	5	0.335168	1	0.139601	0.01	0.000841484	1	0.118721	2	0.240882
miR-326	ccucugggcccuuccuccag	mir-326	Sus scrofa	72	5.54499	46	5.85034	47	5.16759	37	3.33563	70	4.81584	28	1.87694	6	0.837603	11	0.925633	35	4.15523	17	2.0475
miR-328	cuggcccucucugcccuuccgu	mir-328	Sus scrofa	265	20.4087	115	14.6258	213	23.4191	174	15.6865	519	35.706	463	31.0366	154	21.4985	159	13.3796	281	33.3605	150	18.0661
miR-331-3p	ucuagguauggucccagggau	mir-331	Sus scrofa	2479	190.917	1184	150.583	1551	170.531	1104	99.5279	4264	293.353	5276	353.67	573	79.9911	1050	88.3559	2350	278.994	1063	128.029
miR-331-5p	gccccugggccuauccuagaa	mir-331	Sus scrofa	216	16.635	116	14.753	142	15.6127	101	9.10536	208	14.3099	201	13.4738	49	6.84042	58	4.88061	113	13.4155	75	9.03307
miR-335	ucaagagcaauaacgaaaaaug	mir-335	Sus scrofa	8662	667.094	5709	726.078	5761	633.415	6667	601.044	6532	449.387	2050	137.419	177	24.7093	128	10.771	1026	121.808	183	22.0407
miR-338	uccagcaucagugauuuuguug	mir-338	Sus scrofa	192	14.7866	91	11.5735	161	17.7018	325	29.2994	655	45.0625	1028	68.9106	223	31.1309	221	18.5968	486	57.6983	76	9.15352
miR-339-3p	ucccuguccuccaggagcucac	mir-339	Sus scrofa	10	0.770138	9	1.14463	14	1.53928	16	1.44243	18	1.23836	4	0.268135	5	0.698003	2	0.168297	21	2.49314	5	0.602205
miR-339-5p	agcuccucgaggccagagccc	mir-339	Sus scrofa	3998	307.901	2949	375.058	3695	406.261	3139	282.987	5857	402.948	5483	367.546	1052	146.86	1200	100.978	3179	377.413	967	116.466
miR-340	uuauaaagcaaugagacugauu	mir-340	Sus scrofa	7154	550.957	4038	513.558	3813	419.235	5059	456.079	6822	469.338	2997	200.9	1637	228.526	2688	226.191	5116	607.376	3102	373.608
miR-342	ucucacacagaaaucgcacccguca	mir-342	Sus scrofa	1942	149.561	739	93.9869	763	83.8909	559	50.395	917	63.0875	777	52.0852	105	14.6581	186	15.6516	440	52.2372	142	17.1026
miR-345-3p	gcugacuccuaguccagugcu	mir-345	Sus scrofa	674	51.9073	233	29.6332	213	23.4191	212	19.1122	337	23.1848	311	20.8475	92	12.8432	93	7.8258	241	28.6117	94	11.3215
miR-345-5p	cccugaacuaggggucuggag	mir-345	Sus scrofa	220	16.943	75	9.53859	57	6.26708	72	6.49095	105	7.22376	121	8.11108	52	7.25923	35	2.9452	167	19.8264	69	8.31043
miR-34a	uggcagugucuuagcugguugu	mir-34a	Sus scrofa	257	19.7925	91	11.5735	111	12.2043	143	12.8917	411	28.2759	268	17.965	62	8.65523	175	14.726	195	23.1506	152	18.307
miR-34c	aggcaguguaguuagcugauugc	mir-34c	Sus scrofa	6919	532.858	332	42.2242	177	19.4609	193	17.3994	98	6.74218	42	2.81542	6	0.837603	7	0.589039	18	2.13697	37	4.45632
miR-361-3p	uuaucagaaucuccagggguac	mir-361	Sus scrofa	355	27.3399	206	26.1993	174	19.1311	133	11.9902	257	17.681	177	11.865	25	3.49001	40	3.36594	111	13.178	46	5.54029
miR-361-5p	cccccaggugugauucugauuugc	mir-361	Sus scrofa	3274	252.143	1977	251.437	2021	222.207	1767	159.299	4119	283.378	3216	215.58	598	83.4811	1030	86.6729	2187	259.642	826	99.4843
miR-362	aauccuuggaaccuaggugugagug	mir-362	Sus scrofa	1904	146.634	2795	355.472	3273	359.862	2183	196.802	3537	243.338	904	60.5985	202	28.1993	213	17.9236	483	57.3422	125	15.0551
miR-363	aauugcacgguauccaucuguaa	mir-363	Sus scrofa	9381	722.466	2062	262.248	1966	216.159	1835	165.429	2793	192.152	783	52.4874	302	42.1594	167	14.0528	346	41.0774	94	11.3215
miR-365-3p	gagggacuuucaggggcagcugu	mir-365-2	Sus scrofa	3548	273.245	1234	156.942	1760	193.51	2589	233.404	6283	432.256	10632	712.702	3514	490.556	8461	711.98	13268	1575.19	9297	1119.74
miR-365-5p	uaaugccccuaaaaauccuuau	mir-365-2 //mir-365-1	Sus scrofa	28	2.15639	41	5.21443	19	2.08903	54	4.86821	26	1.78874	14	0.938472	3	0.418802	1	0.0841484	2	0.237442	0.01	0.00120441
miR-369	aauaauacaugguugaucuuu	mir-369	Sus scrofa	8600	662.319	19877	2527.98	29668	3261.96	31588	2847.72	57229	3937.22	31742	2127.78	2346	327.503	821	69.0859	9548	1133.55	442	53.2349
miR-374a	cuuaucagguuguauuguaauu	mir-374a	Sus scrofa	9780	753.195	4778	607.672	6256	687.84	6865	618.894	6811	468.581	4343	291.127	1313	183.295	1472	123.866	2398	284.693	1123	135.255
miR-374a*	uuauaauacaaccugauaagug	mir-374a	Sus scrofa	17292	1331.72	11212	1425.96	10088	1109.16	9190	828.498	10584	728.155	10090	676.37	2766	386.135	4200	353.423	3815	452.92	4119	496.096
miR-374b-3p	cuuaucagguuguauuaucauu	mir-374b	Sus scrofa	508	39.123	222	28.2342	221	24.2987	178	16.0471	184	12.6588	77	5.16159	13	1.81481	16	1.34637	32	3.79907	25	3.01102
miR-374b-5p	auauaauacaaccugcuaagug	mir-374b	Sus scrofa	2271	174.898	1166	148.293	1538	169.101	1654	149.112	2471	169.999	1093	73.2678	295	41.1821	297	24.9921	474	56.2737	169	20.3545
miR-376a	guagauucuccuucuaugaguac	mir-376a	Sus scrofa	138	10.6279	322	40.9524	469	51.566	422	38.0442	627	43.1362	331	22.1882	23	3.21081	12	1.00978	95	11.2785	2	0.240882
miR-376a*	aucauagaggaaaauccacgu	mir-376a	Sus scrofa	1667	128.382	3307	420.588	7367	809.993	5324	479.97	9187	632.045	4939	331.079	373	52.071	161	13.5479	2462	292.291	133	16.0187
miR-376b	guggcuauuccuucuauguuua	mir-376b	Sus scrofa	5	0.385069	3	0.381544	15	1.64923	8	0.721217	34	2.33912	30	2.01101	0.01	0.00139601	1	0.0841484	3	0.356162	0.01	0.00120441
miR-376c	guggauauuccuucuauguuua	mir-376c	Sus scrofa	510	39.277	919	116.88	1602	176.138	1699	153.168	2957	203.435	2528	169.461	255	35.5981	82	6.90017	1074	127.506	56	6.7447
miR-378	acuggacuuggagucagaaggc	mir-378-1 //mir-378-2	Sus scrofa	247275	19043.6	822318	104583	848510	93292.7	1125853	101498	1764841	121417	4232736	283736	2361063	329606	4490697	377885	668228	79332.6	959551	115569
miR-381	agcgagguugcccuuuguauauu	mir-381	Sus scrofa	583	44.899	1494	190.009	2630	289.165	1869	168.494	4340	298.582	1360	91.1658	91	12.7036	32	2.69275	354	42.0272	15	1.80661
miR-382	aaguuguucgugguggauucg	mir-382	Sus scrofa	2754	212.096	4526	575.622	5433	597.352	6095	549.477	10490	721.688	3645	244.338	496	69.2418	182	15.315	1319	156.593	111	13.369
miR-383	ccacagcacugccuggucaga	mir-383	Sus scrofa	6	0.462083	0.01	0.00127181	1	0.109949	0.01	0.000901521	1	0.0687977	1	0.0670337	0.01	0.00139601	0.01	0.000841484	0.01	0.00118721	0.01	0.00120441
miR-411	auguaacacgguccacuaac	mir-411	Sus scrofa	8124	625.66	26177	3329.22	47716	5246.32	61970	5586.72	173661	11947.5	70541	4728.62	2649	369.802	1639	137.919	31328	3719.29	796	95.871
miR-421	ccucauuaaauguuuguugaauga	mir-421	Sus scrofa	4	0.308055	1	0.127181	0.01	0.00109949	0.01	0.000901521	0.01	0.000687977	1	0.0670337	0.01	0.00139601	0.01	0.000841484	0.01	0.00118721	0.01	0.00120441
miR-423-3p	ugaggggcagagagcgagacuuu	mir-423	Sus scrofa	2190	168.66	1039	132.141	1132	124.462	1009	90.9634	1638	112.691	1066	71.4579	346	48.3018	424	35.6789	927	110.054	387	46.6107
miR-423-5p	agcucggucugaggccccucagu	mir-423	Sus scrofa	6511	501.437	13753	1749.12	6011	660.902	14789	1333.26	9586	659.495	5293	354.809	4180	583.53	4367	367.476	3587	425.852	4539	546.682
miR-424	caaaacgugaggcgcugcuau	mir-424	Sus scrofa	25091	1932.35	15868	2018.11	17762	1952.91	21305	1920.69	24495	1685.2	13323	893.09	3331	465.009	3590	302.093	10258	1217.84	3033	365.298
miR-424*	cagcagcaauucauguuuugaa	mir-424	Sus scrofa	240	18.4833	277	35.2292	319	35.0737	187	16.8584	333	22.9096	128	8.58031	34	4.74642	43	3.61838	65	7.71685	19	2.28838
miR-425-3p	aaugacacgaucacucccguuga	mir-425	Sus scrofa	225	17.3281	161	20.4762	198	21.7699	183	16.4978	374	25.7303	362	24.2662	110	15.3561	164	13.8003	338	40.1276	161	19.391
miR-425-5p	aucgggaaugucguguccgccc	mir-425	Sus scrofa	3742	288.186	3149	400.494	3401	373.936	2645	238.452	5109	351.488	3117	208.944	772	107.772	1255	105.606	2727	323.752	1207	145.372
miR-429	uaauacugucugguaaugccgu	mir-429	Sus scrofa	765	58.9156	5	0.635906	2	0.219898	3	0.270456	5	0.343989	1	0.0670337	0.01	0.00139601	11	0.925633	10	1.18721	15	1.80661
miR-432-3p	ucuuggaguaggucauugggu	mir-432	Sus scrofa	45	3.46562	125	15.8977	61	6.70688	65	5.85988	126	8.66851	33	2.21211	3	0.418802	3	0.252445	10	1.18721	0.01	0.00120441
miR-432-5p	uggauggcuccuccauggcu	mir-432	Sus scrofa	1671	128.69	3243	412.449	4143	455.518	3445	310.574	6933	476.975	4786	320.823	395	55.1422	186	15.6516	824	97.8259	77	9.27396
miR-4331	uguggcugugguguaggccagc	mir-4331	Sus scrofa	71	5.46798	45	5.72316	17	1.86913	13	1.17198	12	0.825573	8	0.53627	5	0.698003	3	0.252445	14	1.66209	2	0.240882
miR-4332	cacggccgccgccgggcgcc	mir-4332	Sus scrofa	9	0.693124	1	0.127181	1	0.109949	0.01	0.000901521	4	0.275191	14	0.938472	8	1.1168	8	0.673187	2	0.237442	9	1.08397
miR-4333	auaccugcauguuagucuuugguucu	mir-4333	Sus scrofa	0.01	0.000770138	0.01	0.00127181	0.01	0.00109949	0.01	0.000901521	0.01	0.000687977	0.01	0.000670337	0.01	0.00139601	0.01	0.000841484	0.01	0.00118721	0.01	0.00120441
miR-4334-3p	ucccuguccuccaggagcuc	mir-4334	Sus scrofa	54	4.15875	38	4.83289	62	6.81683	67	6.04019	123	8.46212	191	12.8034	48	6.70082	74	6.22698	181	21.4885	57	6.86514
miR-4334-5p	cccuggagugacgggggug	mir-4334	Sus scrofa	0.01	0.000770138	0.01	0.00127181	0.01	0.00109949	0.01	0.000901521	0.01	0.000687977	0.01	0.000670337	0.01	0.00139601	0.01	0.000841484	0.01	0.00118721	0.01	0.00120441
miR-4335	gugcccagcgcugcagggca	mir-4335	Sus scrofa	0.01	0.000770138	0.01	0.00127181	0.01	0.00109949	0.01	0.000901521	0.01	0.000687977	0.01	0.000670337	0.01	0.00139601	0.01	0.000841484	0.01	0.00118721	0.01	0.00120441
miR-4336	caacucugugguuuccuuuacucauag	mir-4336	Sus scrofa	0.01	0.000770138	0.01	0.00127181	0.01	0.00109949	0.01	0.000901521	0.01	0.000687977	0.01	0.000670337	0.01	0.00139601	0.01	0.000841484	0.01	0.00118721	0.01	0.00120441
miR-4337	aggguauauaagccuucacugg	mir-4337	Sus scrofa	1	0.0770138	0.01	0.00127181	0.01	0.00109949	0.01	0.000901521	0.01	0.000687977	0.01	0.000670337	0.01	0.00139601	0.01	0.000841484	0.01	0.00118721	0.01	0.00120441
miR-4338	auguucagucucagugggaacc	mir-4338	Sus scrofa	2	0.154028	1	0.127181	0.01	0.00109949	0.01	0.000901521	0.01	0.000687977	0.01	0.000670337	1	0.139601	0.01	0.000841484	0.01	0.00118721	1	0.120441
miR-4339	gcucugagcugccccuccucgucc	mir-4339	Sus scrofa	0.01	0.000770138	0.01	0.00127181	0.01	0.00109949	0.01	0.000901521	0.01	0.000687977	0.01	0.000670337	0.01	0.00139601	0.01	0.000841484	0.01	0.00118721	0.01	0.00120441
miR-450a	uuuugcgauguguuccuaauau	mir-450a	Sus scrofa	4828	371.823	4130	525.259	5804	638.143	5872	529.373	7264	499.747	3136	210.218	806	112.518	845	71.1054	1581	187.698	333	40.1069
miR-450b-3p	uugggaacauuuugcauccau	mir-450b	Sus scrofa	40	3.08055	70	8.90269	79	8.68596	97	8.74475	121	8.32452	81	5.42973	32	4.46722	36	3.02934	69	8.19174	30	3.61323
miR-450b-5p	uuuugcaauauguuccugaaua	mir-450b	Sus scrofa	19802	1525.03	17485	2223.76	20634	2268.68	19365	1745.79	25140	1729.57	10548	707.071	2103	293.58	2144	180.414	4588	544.691	981	118.153
miR-450c-3p	auugggaacauuuugcauucgu	mir-450c	Sus scrofa	97	7.47034	133	16.9151	169	18.5814	213	19.2024	460	31.6469	263	17.6299	37	5.16522	47	3.95498	184	21.8446	20	2.40882
miR-450c-5p	uuuugcgauguguuccuaauac	mir-450c	Sus scrofa	12495	962.287	11127	1415.15	15919	1750.28	16182	1458.84	17271	1188.21	5840	391.477	1660	231.737	1718	144.567	4064	482.481	844	101.652
miR-451	aaaccguuaccauuacugaguu	mir-451	Sus scrofa	36014	2773.57	32064	4077.94	14279	1569.96	10928	985.182	28078	1931.7	13546	908.038	9409	1313.5	10092	849.226	14380	1707.21	8266	995.565
miR-455	gcaguccaugggcauauacac	mir-455	Sus scrofa	3089	237.896	1297	164.954	1645	180.866	1619	145.956	1514	104.16	314	21.0486	58	8.09683	95	7.9941	177	21.0136	97	11.6828
miR-484	cccagggggcgacccaggcu	mir-484	Sus scrofa	0.01	0.000770138	0.01	0.00127181	0.01	0.00109949	0.01	0.000901521	0.01	0.000687977	0.01	0.000670337	0.01	0.00139601	0.01	0.000841484	0.01	0.00118721	0.01	0.00120441
miR-486	uccuguacugagcugccccgag	mir-486-1 //mir-486-2	Sus scrofa	722	55.604	1761	223.966	1088	119.624	988	89.0703	1515	104.229	5010	335.839	2150	300.141	13614	1145.6	11707	1389.86	10402	1252.83
miR-487b	gugguuaucccuguccuguucg	mir-487b	Sus scrofa	37	2.84951	96	12.2094	172	18.9112	119	10.7281	399	27.4503	122	8.17811	9	1.2564	1	0.0841484	29	3.4429	0.01	0.00120441
miR-490	ccauggauccccaggugggu	mir-490	Sus scrofa	61	4.69784	3	0.381544	2	0.219898	14	1.26213	7	0.481584	0.01	0.000670337	1	0.139601	0.01	0.000841484	0.01	0.00118721	1	0.120441
miR-491	aguggggaacccuuccaugagg	mir-491	Sus scrofa	45	3.46562	20	2.54363	32	3.51836	36	3.24547	78	5.36622	92	6.1671	15	2.09401	22	1.85127	26	3.08674	9	1.08397
miR-494	agguugucguguugucuucucu	mir-494	Sus scrofa	0.01	0.000770138	0.01	0.00127181	0.01	0.00109949	0.01	0.000901521	0.01	0.000687977	0.01	0.000670337	0.01	0.00139601	0.01	0.000841484	0.01	0.00118721	0.01	0.00120441
miR-497	cagcagcacacugugguuugu	mir-497	Sus scrofa	136	10.4739	96	12.2094	125	13.7436	224	20.1941	373	25.6615	301	20.1771	149	20.8005	311	26.1702	302	35.8537	115	13.8507
miR-499-3p	aacaucacagcaagucugugcu	mir-499	Sus scrofa	20	1.54028	90	11.4463	124	13.6337	57	5.13867	53	3.64628	20	1.34067	5	0.698003	5	0.420742	40	4.74883	16	1.92706
miR-499-5p	uuaagacuugcagugauguuu	mir-499	Sus scrofa	4693	361.426	21612	2748.64	17143	1884.85	6218	560.566	6025	414.506	7208	483.179	2998	418.522	2963	249.332	4125	489.723	4568	550.174
miR-500	augcaccugggcaaggauucu	mir-500	Sus scrofa	1928	148.483	2982	379.254	2454	269.814	1384	124.77	1367	94.0465	390	26.1431	113	15.7749	163	13.7162	160	18.9953	47	5.66073
miR-503	uagcagcgggaacaguacugcag	mir-503	Sus scrofa	11799	908.686	13936	1772.4	12952	1424.06	10099	910.446	8875	610.58	1763	118.18	152	21.2193	230	19.3541	822	97.5885	206	24.8108
miR-504	agacccuggucugcacucuaucu	mir-504	Sus scrofa	683	52.6004	424	53.9249	580	63.7703	305	27.4964	1539	105.88	715	47.9291	75	10.47	56	4.71231	382	45.3514	61	7.3469
miR-505	ucaacacuugcugguuuccucu	mir-505	Sus scrofa	1136	87.4877	588	74.7826	697	76.6343	568	51.2064	1320	90.813	1290	86.4735	265	36.9941	405	34.0801	843	100.082	344	41.4317
miR-532-3p	ccucccacacccaaggcuugca	mir-532	Sus scrofa	1815	139.78	2841	361.322	4249	467.173	2589	233.404	5201	357.817	2577	172.746	770	107.492	605	50.9098	1620	192.328	316	38.0594
miR-532-5p	caugccuugaguguaggaccgu	mir-532	Sus scrofa	19191	1477.97	34002	4324.42	34548	3798.51	23641	2131.29	30879	2124.4	10497	703.653	2766	386.135	2217	186.557	3467	411.605	873	105.145
miR-542-3p	ugugacagauugauaacugaaa	mir-542	Sus scrofa	263035	20257.3	257659	32769.4	336248	36970.1	334294	30137.3	271086	18650.1	101450	6800.57	29093	4061.4	16218	1364.72	28759	3414.29	5958	717.587
miR-542-5p	ucggggaucaucaugucacga	mir-542	Sus scrofa	2136	164.501	2061	262.121	3471	381.632	3299	297.412	4723	324.932	2848	190.912	467	65.1934	345	29.0312	1106	131.305	235	28.3036
miR-545	aucaacaaacauuuauugugug	mir-545	Sus scrofa	191	14.7096	96	12.2094	142	15.6127	125	11.269	143	9.83807	71	4.75939	8	1.1168	12	1.00978	41	4.86755	7	0.843087
miR-545*	ucaguaaauguuuauuggaug	mir-545	Sus scrofa	137	10.5509	70	8.90269	93	10.2252	59	5.31897	73	5.02223	91	6.10007	6	0.837603	16	1.34637	37	4.39267	1	0.120441
miR-574	cacgcucaugcacacacccaca	mir-574	Sus scrofa	3963	305.206	1500	190.772	1237	136.007	1771	159.659	1689	116.199	854	57.2468	288	40.2049	263	22.131	325	38.5843	160	19.2706
miR-615	uccgagccugggucucccucu	mir-615	Sus scrofa	302	23.2582	67	8.52114	41	4.5079	31	2.79471	39	2.68311	32	2.14508	11	1.53561	4	0.336594	13	1.54337	18	2.16794
miR-628	augcugacauauuuacuagagg	mir-628	Sus scrofa	911	70.1596	181	23.0198	243	26.7176	226	20.3744	541	37.2196	457	30.6344	66	9.21363	109	9.17218	169	20.0638	63	7.58778
miR-652	acaacccuaggagagggugccauuca	mir-652	Sus scrofa	29	2.2334	22	2.79799	40	4.39795	20	1.80304	37	2.54552	9	0.603303	5	0.698003	17	1.43052	13	1.54337	5	0.602205
miR-664-3p	caggcuaggagaagugauuggau	mir-664	Sus scrofa	160	12.3222	99	12.5909	127	13.9635	177	15.9569	406	27.9319	665	44.5774	132	18.4273	301	25.3287	579	68.7394	363	43.7201
miR-664-5p	uauucauuuaucucccagccuaca	mir-664	Sus scrofa	94	7.2393	80	10.1745	70	7.69642	174	15.6865	229	15.7547	205	13.7419	68	9.49283	143	12.0332	129	15.315	92	11.0806
miR-676-3p	cucuucaaucucaggacucgca	mir-676	Sus scrofa	1465	112.825	2381	302.819	2564	281.909	1479	133.335	2967	204.123	702	47.0577	141	19.6837	63	5.30135	745	88.447	103	12.4054
miR-676-5p	ccguccuaagguuguugaguu	mir-676	Sus scrofa	19	1.46326	24	3.05235	22	2.41887	18	1.62274	21	1.44475	10	0.670337	1	0.139601	0.01	0.000841484	0.01	0.00118721	2	0.240882
miR-7	uggaagacuagugauuuuguuguu	mir-7	Sus scrofa	5886	453.303	5180	658.799	2756	303.019	4563	411.364	15978	1099.25	9112	610.811	1834	256.027	2488	209.361	7385	876.753	1019	122.729
miR-708-3p	caacuagacugugagcuucuaga	mir-708	Sus scrofa	2062	158.802	578	73.5108	377	41.4507	193	17.3994	201	13.8283	87	5.83193	15	2.09401	20	1.68297	39	4.63011	29	3.49279
miR-708-5p	aaggagcuuacaaucuagcuggg	mir-708	Sus scrofa	7762	597.781	2791	354.963	2159	237.379	1397	125.942	1711	117.713	924	61.9391	168	23.4529	154	12.9589	471	55.9175	179	21.5589
miR-744	ugcggggcuagggcuaacagca	mir-744	Sus scrofa	10113	778.841	2554	324.821	1682	184.934	1712	154.34	1316	90.5378	404	27.0816	179	24.9885	200	16.8297	158	18.7579	100	12.0441
miR-758	uuugugaccugguccacuaac	mir-758	Sus scrofa	3571	275.016	6764	860.254	8779	965.241	8928	804.878	14160	974.176	3994	267.733	561	78.3159	413	34.7533	1989	236.136	120	14.4529
miR-769-3p	cugggaucucuggggucuugguu	mir-769	Sus scrofa	110	8.47152	28	3.56108	20	2.19898	20	1.80304	47	3.23349	21	1.40771	4	0.558402	13	1.09393	16	1.89953	7	0.843087
miR-769-5p	ugagaccucuggguucugagc	mir-769	Sus scrofa	12230	941.879	4960	630.819	4384	482.016	4095	369.173	3179	218.708	1635	109.6	470	65.6122	444	37.3619	479	56.8673	241	29.0263
miR-885-3p	uccauuacacuacccugccucu	mir-885	Sus scrofa	4	0.308055	0.01	0.00127181	0.01	0.00109949	2	0.180304	5	0.343989	2	0.134067	70	9.77204	262	22.0469	100	11.8721	125	15.0551
miR-885-5p	aggcagcgggguguaguggau	mir-885	Sus scrofa	45	3.46562	0.01	0.00127181	0.01	0.00109949	1	0.0901521	8	0.550382	75	5.02753	528	73.7091	2237	188.24	4800	569.86	3595	432.985
miR-9-1	ucuuugguuaucuagcuguauga	mir-9-1	Sus scrofa	360381	27754.3	813	103.398	576	63.3305	357	32.1843	404	27.7943	177	11.865	42	5.86322	215	18.0919	1505	178.675	2231	268.704
miR-9-2	ucuuugguuaucuagcuguauga	mir-9-2	Sus scrofa	360381	27754.3	816	103.78	579	63.6604	354	31.9138	400	27.5191	180	12.0661	42	5.86322	213	17.9236	1500	178.081	2236	269.306
miR-92a	uauugcacuugucccggccugu	mir-92a-2 //mir-92a-1	Sus scrofa	46639	3591.85	25249	3211.2	24932	2741.24	19719	1777.71	38262	2632.34	30757	2061.76	6527	911.172	6377	536.615	11476	1362.44	4106	494.531
miR-92b-3p	agggacgggacgcggugcaguguu	mir-92b	Sus scrofa	3534	272.167	179	22.7654	179	19.6808	170	15.3259	196	13.4844	100	6.70337	26	3.62961	54	4.54402	77	9.1415	48	5.78117
miR-92b-5p	uauugcacucgucccggccucc	mir-92b	Sus scrofa	6	0.462083	6	0.763088	2	0.219898	5	0.45076	5	0.343989	0.01	0.000670337	0.01	0.00139601	4	0.336594	0.01	0.00118721	0.01	0.00120441
miR-935	ccaguuaccgcuuccgcuaccgc	mir-935	Sus scrofa	56	4.31277	6	0.763088	17	1.86913	32	2.88487	59	4.05907	82	5.49676	38	5.30482	147	12.3698	208	24.6939	108	13.0076
miR-95	uucaacggguauuuauugagca	mir-95	Sus scrofa	1047	80.6334	566	71.9846	541	59.4823	521	46.9692	1112	76.5031	3933	263.644	1916	267.475	1306	109.898	1735	205.981	794	95.6301
miR-98	ugagguaguaaguuguauuguu	mir-98	Sus scrofa	2402	184.987	4144	527.039	4502	494.99	4912	442.827	9156	629.912	10037	672.817	2205	307.819	3435	289.05	4698	557.75	4826	581.248
miR-99a	aacccguagauccgaucuugug	mir-99a	Sus scrofa	16885	1300.38	7113	904.64	8607	946.329	10348	932.894	17030	1171.63	12532	840.066	2533	353.608	2391	201.199	6496	771.21	2034	244.977
miR-99b	cacccguagaaccgaccuugcg	mir-99b	Sus scrofa	126554	9746.4	30079	3825.48	18779	2064.73	21830	1968.02	16295	1121.06	8256	553.43	3279	457.75	2797	235.363	2413	286.473	1854	223.298

## Sheet: Table S3-2
Table S3-2 Raw reads distribution of known miRNAs
		Numbers of miRNA with the indicated range of reads							Total
Library	0 (modified to 0.01 )	1	2～100	101～1000	1001～10000	10001～100001	100001～1000000	>1000000
LR1	14	2	42	52	69	55	20	3	257
LR2	19	5	54	55	60	49	15	0	257
LR3	20	4	51	54	63	49	14	2	257
LR4	21	4	46	63	58	49	12	4	257
LR5	18	3	46	54	64	52	16	4	257
LR6	22	5	51	57	58	47	13	4	257
LR7	28	5	77	62	54	23	5	3	257
LR8	27	7	66	67	57	25	5	3	257
LR9	23	2	57	62	68	37	6	2	257
LR10	26	4	78	64	59	20	5	1	257

## Sheet: Table S3-3 
Table S3-3 The distribution of numbers for normalized miRNAs
	Numbers of miRNA with the indicated range of normalized exprssion (RPM)				Total	Percentage of reads %				Sum
Library	<100	100～1000	1000～10000	>10000		<100	100～1000	1000～10000	>10000
LR1	117	69	71	20	257	45.5253	26.8482	27.6265	7.7821	100
LR2	128	61	68	18	257	49.8054	23.7354	26.4591	7.00389	100
LR3	127	63	67	16	257	49.4163	24.5136	26.07	6.22568	100
LR4	138	58	61	16	257	53.6965	22.5681	23.7354	6.22568	100
LR5	132	60	65	16	257	51.3619	23.3463	25.2918	6.22568	100
LR6	145	64	48	12	257	56.4202	24.9027	18.677	4.66926	100
LR7	162	58	37	9	257	63.035	22.5681	14.3969	3.50195	100
LR8	171	59	27	8	257	66.537	22.9572	10.5058	3.11284	100
LR9	141	65	51	9	257	54.8638	25.2918	19.8444	3.50195	100
LR10	167	63	27	6	257	64.9805	24.5136	10.5058	2.33463	100
Average value of ten libraries	123	74	45	15	257	47.8599	28.7938	17.5097	5.83658	100
