# Supplementary material for: Integrative Analysis of Porcine microRNAome during Skeletal Muscle Development
Source: PLoS One. 2013 Sep 11;8(9):e72418. doi: 10.1371/journal.pone.0072418 (PMC3770649; doi:10.1371/journal.pone.0072418)
Supplement: Table S4 — Summary of top 15 most abundant miRNAs in 10 libraries. (XLS) [file pone.0072418.s007.xls]

## Sheet: Sheet1
Table S4 Summary of top 15 most abundant miRNAs in 10 libraries
Rank	Category	Normalized expression values (RPM)										Total
		LR1	LR2	LR3	LR4	LR5	LR6	LR7	LR8	LR9	LR10
1	ssc-mir-1	14168.4	79554.8	117686	126703	119640	142619	218085	310635	402668	571674	2.10343e+06
2	ssc-mir-378	19043.6	104583	93292.7	101498	121417	283736	329606	377885	79332.6	115569	1.62596e+06
3	ssc-mir-143-3p	85966.9	97786.9	101872	126658	132892	150534	172400	96310.2	112916	99510.3	1.17685e+06
4	ssc-mir-133a-3p	2727.83	15804.3	26969.5	18529.5	53763.6	92575.7	73767.1	80230.6	160502	82625.4	607496
5	ssc-mir-30a-5p	96303.3	82081	114728	91093.8	66594.8	29197.5	22315.7	10041.3	12723.8	6296.41	531375
6	ssc-mir-206	14430.7	58818.3	70883.8	80508.6	114389	53764.9	31347.3	18392.1	28534.4	15736.3	486806
7	ssc-let-7f	14823.8	51717.9	51980.7	53943.5	51279.8	19763.8	17837	12813.4	25372.5	17636.1	317168
8	ssc-mir-148a	48633.9	62835.7	30149.7	58289.2	25638.6	12373.5	5875.23	4296.7	3018.6	2365.82	253477
9	ssc-mir-10b	55275	42326.4	30113.7	23607.2	21082	14529.2	14327.5	10202.4	13349.1	9919.64	234732
10	ssc-mir-127	11872.2	62283.8	56300.9	44626.9	20717.4	10194.7	4062.24	1229.49	2479.72	499.589	214267
11	ssc-mir-140*	163247	4841.03	4036.55	4056.84	2828.27	1901.68	1341.56	893.488	2227.68	2179.02	187554
12	ssc-mir-30d	31767.2	29605	30624.3	20723.4	20029.3	15681.5	10186.8	4142.37	6753.67	2542.63	172056
13	ssc-mir-542-3p	20257.3	32769.4	36970.1	30137.3	18650.1	6800.57	4061.4	1364.72	3414.29	717.587	155143
14	ssc-mir-21	32846.5	22577.7	16103	19634	12044.4	5700.21	5369.31	7447.14	6139.29	3880.37	131742
15	ssc-let-7a	12151.1	18169.6	17302.4	20377.3	19469.5	8340.53	7167.23	4962.23	8175.71	5173.18	121289
16	ssc-mir-30e-5p	20876.8	14889.9	15179	11951.5	7061.26	5816.45	3735.71	1871.88	4270.27	1966.2	87618.9
17	ssc-mir-101	10927.7	10465.5	11372.6	10378.7	8792.07	9002.56	4594.39	2650.42	4438.02	3117.25	75739.2
18	ssc-mir-10a	54439.1	6034.88	3408.41	2594.58	1945.94	1289.8	1131.32	476.953	1178.3	990.507	73489.7
19	ssc-mir-26a	4336.72	5112.43	5343.07	6004.85	8431.37	9595.4	6413.11	5718.05	11470.4	7625.36	70050.8
20	ssc-mir-103	24347.5	11077.1	6324.15	6941.08	6807.53	3326.21	1585.72	1207.7	2095.07	828.875	64540.9
21	ssc-mir-30c	6600.7	4842.93	5957.25	4372.65	6574.03	8852	4789.69	4229.47	8277.57	3536.63	58032.9
22	ssc-mir-133b	1095.91	3365.47	4991.24	4548.17	11303.1	11654.6	3570.98	3863.09	9805.15	3768.48	57966.1
23	ssc-mir-411	625.66	3329.22	5246.32	5586.72	11947.5	4728.62	369.802	137.919	3719.29	95.871	35786.9
24	ssc-mir-30e-3p	5911.43	5695.56	3643.81	2647.77	2052.03	2131.2	4285.46	3967.09	1926.72	3422.21	35683.3
25	ssc-mir-9-2	27754.3	103.78	63.6604	31.9138	27.5191	12.0661	5.86322	17.9236	178.081	269.306	28464.4
26	ssc-mir-9-1	27754.3	103.398	63.3305	32.1843	27.7943	11.865	5.86322	18.0919	178.675	268.704	28464.2
27	ssc-mir-30b-5p	1534.35	1614.82	2019.87	1761.57	2834.33	5252.29	3199.22	2536.32	5126.6	2317.53	28196.9
