# Supplementary material for: Integrative Analysis of Porcine microRNAome during Skeletal Muscle Development
Source: PLoS One. 2013 Sep 11;8(9):e72418. doi: 10.1371/journal.pone.0072418 (PMC3770649; doi:10.1371/journal.pone.0072418)
Supplement: Table S5 — Expression profiles of DE miRNAs during LR 1-4 and LR 4-10. (XLS) [file pone.0072418.s008.xls]

## Sheet: LR1-4
ssc-miRNA	LR1_expression_normalization	LR2_expression_normalization	LR3_expression_normalization	LR4_expression_normalization
ssc-let-7f	14823.8	51717.9	51980.7	53943.5
ssc-let-7g	4247.7	8926.98	9053.19	7749.2
ssc-let-7i	332.238	1849.85	1844.39	1722.9
ssc-miR-1	14168.4	79554.8	117686	126703
ssc-miR-100	5042.71	2422.29	1358.75	1481.29
ssc-miR-103	24347.5	11077.1	6324.15	6941.08
ssc-miR-106a	215.023	95.0044	149.42	131.171
ssc-miR-107	177.209	62.7004	42.88	32.7252
ssc-miR-10a	54439.1	6034.88	3408.41	2594.58
ssc-miR-122	13.7085	0.890269	0.329846	0.000901521
ssc-miR-124a	1162.83	4.0698	1.42933	0.631065
ssc-miR-127	11872.2	62283.8	56300.9	44626.9
ssc-miR-128	967.832	1967.62	2217.45	1676.74
ssc-miR-129a	13.8625	1.52618	1.86913	0.991673
ssc-miR-129b	58.3765	9.28423	4.39795	2.79471
ssc-miR-133a-3p	2727.83	15804.3	26969.5	18529.5
ssc-miR-133a-5p	11.6291	43.496	59.1525	45.7973
ssc-miR-133b	1095.91	3365.47	4991.24	4548.17
ssc-miR-135	648.071	94.8772	72.4563	38.3146
ssc-miR-136	101.581	411.94	820.328	769.628
ssc-miR-140	7131.4	160.121	190.871	187.967
ssc-miR-140*	163247	4841.03	4036.55	4056.84
ssc-miR-146b	63.6134	136.974	205.055	206.989
ssc-miR-148a	48633.9	62835.7	30149.7	58289.2
ssc-miR-148b	2201.44	4667.55	1158.31	2529.94
ssc-miR-153	59.1466	0.635906	2.30893	1.98335
ssc-miR-181c	220.182	65.7527	84.5506	94.9301
ssc-miR-181d-5p	260.846	72.1118	69.5976	63.1966
ssc-miR-183	7384.55	57.8675	24.9584	11.269
ssc-miR-18b	40.8943	14.6258	9.78544	7.66293
ssc-miR-191	1311.47	4088.88	2299.8	2261.01
ssc-miR-192	1893.77	58.249	47.3879	34.1676
ssc-miR-193a-3p	33.1159	41.7155	94.3361	72.302
ssc-miR-196a	333.547	570.026	285.207	15.5062
ssc-miR-196b-5p	159.804	763.469	462.445	59.6807
ssc-miR-202	0.462083	0.127181	2.19898	15.5963
ssc-miR-204	40.3552	24.4188	49.2571	43.9942
ssc-miR-205	436.591	3.43389	6.48698	3.60608
ssc-miR-206	14430.7	58818.3	70883.8	80508.6
ssc-miR-208b	11.167	55.3238	81.9119	45.9776
ssc-miR-210	244.134	75.6728	50.5765	65.18
ssc-miR-216	106.125	114.463	112.258	32.4547
ssc-miR-217	281.793	484.433	290.485	95.5612
ssc-miR-218b	2135.98	401.002	278.72	136.4
ssc-miR-221	89.7211	21.6208	29.6862	28.3979
ssc-miR-222	24.4904	5.08725	6.81683	6.94171
ssc-miR-23b	3205.62	1221.7	1546.21	1609.85
ssc-miR-27b	5347.22	2668.77	2765.87	2935.53
ssc-miR-27b*	20.9478	7.12215	7.69642	6.31065
ssc-miR-299	202.931	818.157	1285.08	960.751
ssc-miR-29a	23.1812	16.4064	22.0997	44.2647
ssc-miR-323	478.872	1430.03	1702.34	1030.8
ssc-miR-34c	532.858	42.2242	19.4609	17.3994
ssc-miR-362	146.634	355.472	359.862	196.802
ssc-miR-363	722.466	262.248	216.159	165.429
ssc-miR-369	662.319	2527.98	3261.96	2847.72
ssc-miR-376a	10.6279	40.9524	51.566	38.0442
ssc-miR-376a*	128.382	420.588	809.993	479.97
ssc-miR-376c	39.277	116.88	176.138	153.168
ssc-miR-378	19043.6	104583	93292.7	101498
ssc-miR-381	44.899	190.009	289.165	168.494
ssc-miR-382	212.096	575.622	597.352	549.477
ssc-miR-411	625.66	3329.22	5246.32	5586.72
ssc-miR-423-5p	501.437	1749.12	660.902	1333.26
ssc-miR-429	58.9156	0.635906	0.219898	0.270456
ssc-miR-432-3p	3.46562	15.8977	6.70688	5.85988
ssc-miR-432-5p	128.69	412.449	455.518	310.574
ssc-miR-451	2773.57	4077.94	1569.96	985.182
ssc-miR-486	55.604	223.966	119.624	89.0703
ssc-miR-499-3p	1.54028	11.4463	13.6337	5.13867
ssc-miR-499-5p	361.426	2748.64	1884.85	560.566
ssc-miR-500	148.483	379.254	269.814	124.77
ssc-miR-504	52.6004	53.9249	63.7703	27.4964
ssc-miR-532-3p	139.78	361.322	467.173	233.404
ssc-miR-532-5p	1477.97	4324.42	3798.51	2131.29
ssc-miR-615	23.2582	8.52114	4.5079	2.79471
ssc-miR-628	70.1596	23.0198	26.7176	20.3744
ssc-miR-676-3p	112.825	302.819	281.909	133.335
ssc-miR-7	453.303	658.799	303.019	411.364
ssc-miR-708-3p	158.802	73.5108	41.4507	17.3994
ssc-miR-744	778.841	324.821	184.934	154.34
ssc-miR-758	275.016	860.254	965.241	804.878
ssc-miR-9-1	27754.3	103.398	63.3305	32.1843
ssc-miR-9-2	27754.3	103.78	63.6604	31.9138
ssc-miR-92b-3p	272.167	22.7654	19.6808	15.3259
ssc-miR-98	184.987	527.039	494.99	442.827
ssc-miR-99b	9746.4	3825.48	2064.73	1968.02

## Sheet: LR4-10
ssc-miRNA	LR4_expression_normalization	LR5_expression_normalization	LR6_expression_normalization	LR7_expression_normalization	LR8_expression_normalization	LR9_expression_normalization	LR10_expression_normalization
ssc-miR-505	51.2064	90.813	86.4735	36.9941	34.0801	100.082	41.4317
ssc-miR-361-5p	159.299	283.378	215.58	83.4811	86.6729	259.642	99.4843
ssc-miR-142-3p	215.463	156.446	79.0327	180.643	240.328	345.834	132.967
ssc-miR-204	43.9942	89.2306	125.353	33.7833	32.8179	166.803	76.48
ssc-miR-92a	1777.71	2632.34	2061.76	911.172	536.615	1362.44	494.531
ssc-miR-139-5p	132.974	212.791	193.526	105.817	65.7199	184.492	50.9465
ssc-let-7i	1722.9	1823.69	782.015	435.274	278.7	722.179	246.181
ssc-miR-320	755.114	624.614	261.767	128.293	107.121	236.373	171.147
ssc-miR-98	442.827	629.912	672.817	307.819	289.05	557.75	581.248
ssc-miR-199b	2056.91	3257.92	2293.83	415.451	306.553	1172.01	234.86
ssc-miR-22-3p	55.5337	96.592	228.049	332.389	592.91	832.233	737.34
ssc-miR-411	5586.72	11947.5	4728.62	369.802	137.919	3719.29	95.871
ssc-miR-199a-3p	3724.45	3738.06	2125.44	595.955	352.75	1285.15	297.128
ssc-miR-100	1481.29	811.331	565.563	495.582	232.923	394.391	223.298
ssc-miR-140	187.967	142.067	78.2283	61.5638	36.3521	176.894	127.908
ssc-miR-196b-5p	59.6807	129.34	42.2983	9.49283	41.6535	41.5523	46.6107
ssc-miR-17-5p	1079.93	1230.72	563.82	398.978	124.96	538.043	159.946
ssc-miR-432-5p	310.574	476.975	320.823	55.1422	15.6516	97.8259	9.27396
ssc-miR-129b	2.79471	2.27032	1.40771	1.2564	12.454	5.22372	1.44529
ssc-miR-106a	131.171	189.194	26.3442	25.8261	9.50877	31.3423	10.8397
ssc-miR-181b	324.007	645.667	362.92	119.498	234.69	464.317	225.466
ssc-miR-217	95.5612	30.2022	5.7649	3.90881	0.000841484	4.27395	2.0475
ssc-miR-30a-5p	91093.8	66594.8	29197.5	22315.7	10041.3	12723.8	6296.41
ssc-miR-183	11.269	5.9166	15.6859	3.07121	13.5479	48.6755	79.9728
ssc-miR-338	29.2994	45.0625	68.9106	31.1309	18.5968	57.6983	9.15352
ssc-miR-345-5p	6.49095	7.22376	8.11108	7.25923	2.9452	19.8264	8.31043
ssc-miR-532-3p	233.404	357.817	172.746	107.492	50.9098	192.328	38.0594
ssc-miR-382	549.477	721.688	244.338	69.2418	15.315	156.593	13.369
ssc-miR-20	3104.48	3317.15	1412.94	1066.27	241.843	1316.97	431.54
ssc-miR-542-3p	30137.3	18650.1	6800.57	4061.4	1364.72	3414.29	717.587
ssc-miR-708-5p	125.942	117.713	61.9391	23.4529	12.9589	55.9175	21.5589
ssc-miR-362	196.802	243.338	60.5985	28.1993	17.9236	57.3422	15.0551
ssc-miR-885-5p	0.0901521	0.550382	5.02753	73.7091	188.24	569.86	432.985
ssc-miR-18a	167.322	170.962	59.0567	30.2933	11.1917	38.5843	17.2231
ssc-miR-216	32.4547	12.3836	3.68685	0.977204	0.504891	1.06849	1.08397
ssc-miR-423-5p	1333.26	659.495	354.809	583.53	367.476	425.852	546.682
ssc-miR-19b	696.335	528.229	386.516	209.68	95.256	237.56	73.5894
ssc-miR-27b	2935.53	4180.56	5044.49	3508.02	1617.33	3997.45	1412.77
ssc-let-7a	20377.3	19469.5	8340.53	7167.23	4962.23	8175.71	5173.18
ssc-miR-574	159.659	116.199	57.2468	40.2049	22.131	38.5843	19.2706
ssc-miR-503	910.446	610.58	118.18	21.2193	19.3541	97.5885	24.8108
ssc-miR-451	985.182	1931.7	908.038	1313.5	849.226	1707.21	995.565
ssc-miR-532-5p	2131.29	2124.4	703.653	386.135	186.557	411.605	105.145
ssc-let-7f	53943.5	51279.8	19763.8	17837	12813.4	25372.5	17636.1
ssc-miR-363	165.429	192.152	52.4874	42.1594	14.0528	41.0774	11.3215
ssc-miR-376a*	479.97	632.045	331.079	52.071	13.5479	292.291	16.0187
ssc-miR-140*	4056.84	2828.27	1901.68	1341.56	893.488	2227.68	2179.02
ssc-miR-30d	20723.4	20029.3	15681.5	10186.8	4142.37	6753.67	2542.63
ssc-miR-125b	2902.36	3470.09	2711.71	967.013	684.463	2834.1	963.287
ssc-miR-32	299.395	201.99	119.387	118.521	48.4695	120.62	49.1399
ssc-miR-328	15.6865	35.706	31.0366	21.4985	13.3796	33.3605	18.0661
ssc-miR-129a	0.991673	1.51355	1.60881	0.558402	9.84537	5.22372	2.16794
ssc-miR-133a-3p	18529.5	53763.6	92575.7	73767.1	80230.6	160502	82625.4
ssc-miR-181d-5p	63.1966	113.103	77.3569	15.4957	18.681	50.2189	20.9567
ssc-miR-450b-5p	1745.79	1729.57	707.071	293.58	180.414	544.691	118.153
ssc-miR-885-3p	0.180304	0.343989	0.134067	9.77204	22.0469	11.8721	15.0551
ssc-miR-126	3761.51	3959.72	2585.22	2007.04	786.788	1866.05	597.869
ssc-miR-151-5p	688.311	759.114	567.977	475.898	448.848	1047.59	725.175
ssc-miR-4334-3p	6.04019	8.46212	12.8034	6.70082	6.22698	21.4885	6.86514
ssc-miR-365-3p	233.404	432.256	712.702	490.556	711.98	1575.19	1119.74
ssc-miR-2476	3.15532	3.16469	4.62533	0.558402	1.26223	14.4839	69.8558
ssc-miR-221	28.3979	52.6991	41.0917	23.5925	44.3462	51.2874	16.6209
ssc-miR-30c	4372.65	6574.03	8852	4789.69	4229.47	8277.57	3536.63
ssc-miR-758	804.878	974.176	267.733	78.3159	34.7533	236.136	14.4529
ssc-miR-181c	94.9301	102.577	86.8757	17.3105	8.83559	39.8902	13.369
ssc-miR-199a-5p	3085.73	4168.11	2600.3	490.975	432.355	1388.91	357.589
ssc-miR-450a	529.373	499.747	210.218	112.518	71.1054	187.698	40.1069
ssc-miR-296	21.0956	27.7943	18.2332	3.35041	1.68297	13.178	2.16794
ssc-miR-335	601.044	449.387	137.419	24.7093	10.771	121.808	22.0407
ssc-miR-425-5p	238.452	351.488	208.944	107.772	105.606	323.752	145.372
ssc-miR-148b	2529.94	1817.98	837.787	460.402	277.185	264.747	195.235
ssc-miR-29c	14.5145	24.0104	62.3413	30.0141	21.7944	98.4196	53.2349
ssc-miR-103	6941.08	6807.53	3326.21	1585.72	1207.7	2095.07	828.875
ssc-miR-133b	4548.17	11303.1	11654.6	3570.98	3863.09	9805.15	3768.48
ssc-miR-199a	3085.91	4168.38	2600.17	491.115	432.355	1389.03	357.228
ssc-miR-107	32.7252	41.2786	36.4663	12.8432	7.8258	31.9359	7.46734
ssc-miR-146b	206.989	147.915	105.578	31.2705	80.1093	108.392	56.6073
ssc-miR-324	31.8237	36.8068	26.8805	11.3076	6.81602	22.0821	3.73367
ssc-miR-500	124.77	94.0465	26.1431	15.7749	13.7162	18.9953	5.66073
ssc-let-7c	5005.42	4496.83	1385.99	918.851	496.307	943.712	422.627
ssc-miR-135	38.3146	37.7699	7.03854	0.418802	0.925633	12.7031	14.8142
ssc-miR-133a-5p	45.7973	62.9499	107.723	65.1934	49.8159	143.177	38.6616
ssc-miR-497	20.1941	25.6615	20.1771	20.8005	26.1702	35.8537	13.8507
ssc-miR-1307	68.6057	58.8908	39.3488	15.9145	7.32091	18.7579	10.7192
ssc-miR-202	15.5963	40.4531	41.3598	9.49283	3.36594	10.3287	0.722646
ssc-miR-628	20.3744	37.2196	30.6344	9.21363	9.17218	20.0638	7.58778
ssc-miR-21	19634	12044.4	5700.21	5369.31	7447.14	6139.29	3880.37
ssc-miR-9-1	32.1843	27.7943	11.865	5.86322	18.0919	178.675	268.704
ssc-miR-24*	14.3342	15.0667	20.3782	6.70082	4.03912	8.78534	6.26293
ssc-miR-376c	153.168	203.435	169.461	35.5981	6.90017	127.506	6.7447
ssc-miR-340	456.079	469.338	200.9	228.526	226.191	607.376	373.608
ssc-miR-487b	10.7281	27.4503	8.17811	1.2564	0.0841484	3.4429	0.00120441
ssc-miR-10a	2594.58	1945.94	1289.8	1131.32	476.953	1178.3	990.507
ssc-miR-145	304.714	501.948	788.584	306.004	236.036	750.79	289.781
ssc-miR-185	78.0717	66.3898	39.5499	30.4329	23.6457	45.3514	16.38
ssc-miR-339-5p	282.987	402.948	367.546	146.86	100.978	377.413	116.466
ssc-miR-30e-3p	2647.77	2052.03	2131.2	4285.46	3967.09	1926.72	3422.21
ssc-miR-374b-5p	149.112	169.999	73.2678	41.1821	24.9921	56.2737	20.3545
ssc-miR-17-3p	44.8056	52.4239	26.8135	9.63243	3.87083	10.8036	2.28838
ssc-miR-369	2847.72	3937.22	2127.78	327.503	69.0859	1133.55	53.2349
ssc-miR-124a	0.631065	0.687977	0.0670337	0.418802	3.70253	25.6437	36.4936
ssc-miR-99b	1968.02	1121.06	553.43	457.75	235.363	286.473	223.298
ssc-miR-1306-5p	55.714	94.6657	70.8546	32.2477	23.8982	76.6936	29.9898
ssc-miR-24	2876.39	3164.42	3823.47	2385.49	916.965	3586.91	1316.9
ssc-miR-676-3p	133.335	204.123	47.0577	19.6837	5.30135	88.447	12.4054
ssc-miR-425-3p	16.4978	25.7303	24.2662	15.3561	13.8003	40.1276	19.391
ssc-miR-148a	58289.2	25638.6	12373.5	5875.23	4296.7	3018.6	2365.82
ssc-miR-149	88.4392	154.244	198.688	71.6151	79.0154	227.113	77.3231
ssc-miR-186	796.133	1168.87	810.571	291.207	294.099	722.06	316.76
ssc-miR-378	101498	121417	283736	329606	377885	79332.6	115569
ssc-miR-23a	3010.36	4125.32	5561.38	2526.07	1584.94	4468.53	1763.14
ssc-miR-345-3p	19.1122	23.1848	20.8475	12.8432	7.8258	28.6117	11.3215
ssc-let-7g	7749.2	8280.7	4423.96	3373.45	2034.46	4890.47	2315.36
ssc-miR-99a	932.894	1171.63	840.066	353.608	201.199	771.21	244.977
ssc-miR-455	145.956	104.16	21.0486	8.09683	7.9941	21.0136	11.6828
ssc-miR-744	154.34	90.5378	27.0816	24.9885	16.8297	18.7579	12.0441
ssc-miR-299	960.751	1635.39	828.067	210.797	37.6143	495.541	26.8583
ssc-miR-323	1030.8	2075.49	583.729	105.259	41.2327	303.925	28.665
ssc-miR-136	769.628	784.776	397.376	57.655	4.88061	403.413	10.3579
ssc-miR-199a*	408.299	347.772	176.969	50.1166	23.9823	94.9766	22.402
ssc-miR-193a-3p	72.302	83.0388	42.2312	12.7036	12.0332	41.671	14.0916
ssc-miR-206	80508.6	114389	53764.9	31347.3	18392.1	28534.4	15736.3
ssc-miR-130b	600.593	551.826	214.508	168.777	83.4752	376.226	182.468
ssc-miR-152	7749.65	4413.24	2086.96	1163.01	525.17	628.508	353.133
ssc-miR-486	89.0703	104.229	335.839	300.141	1145.6	1389.86	1252.83
ssc-miR-193a-5p	44.8957	41.485	20.3782	8.51563	5.63794	9.1415	6.86514
ssc-miR-143-5p	27.5865	33.5045	25.3387	12.0056	6.05869	27.7807	3.25191
ssc-miR-199b*	3279.1	3005.36	1926.41	618.43	346.692	1223.06	307.968
ssc-miR-142-5p	10.9084	15.5483	1.94398	10.1908	7.57336	30.8674	4.21543
ssc-miR-7	411.364	1099.25	610.811	256.027	209.361	876.753	122.729
ssc-miR-181a	836.251	1482.11	942.695	322.617	316.735	714.699	273.883
ssc-miR-9-2	31.9138	27.5191	12.0661	5.86322	17.9236	178.081	269.306
ssc-miR-331-3p	99.5279	293.353	353.67	79.9911	88.3559	278.994	128.029
ssc-miR-184	77.1702	40.6595	55.9061	122.011	13.043	27.4245	17.1026
ssc-miR-542-5p	297.412	324.932	190.912	65.1934	29.0312	131.305	28.3036
ssc-miR-196a	15.5062	52.9742	12.4683	11.4472	34.3326	42.9769	45.5267
ssc-miR-95	46.9692	76.5031	263.644	267.475	109.898	205.981	95.6301
ssc-miR-1343	14.0637	26.4871	20.8475	7.81763	5.13305	20.7761	7.70822
ssc-miR-423-3p	90.9634	112.691	71.4579	48.3018	35.6789	110.054	46.6107
ssc-miR-210	65.18	49.7407	11.6639	3.49001	4.03912	11.5159	7.3469
ssc-miR-15b	129.999	118.401	55.2358	61.4242	51.6671	62.5659	22.5225
ssc-miR-214	304.894	299.82	225.769	80.1307	93.8255	280.537	86.3562
ssc-miR-381	168.494	298.582	91.1658	12.7036	2.69275	42.0272	1.80661
ssc-miR-195	40.8389	71.5496	111.477	108.749	224.845	226.994	241.605
ssc-miR-127	44626.9	20717.4	10194.7	4062.24	1229.49	2479.72	499.589
ssc-miR-130a	1232.29	924.091	357.826	93.9511	41.3169	317.934	123.211
ssc-miR-424	1920.69	1685.2	893.09	465.009	302.093	1217.84	365.298
ssc-miR-342	50.395	63.0875	52.0852	14.6581	15.6516	52.2372	17.1026
ssc-miR-23b	1609.85	2422.23	3049.56	1675.07	809.844	2723.69	868.861
ssc-let-7e	1500.22	1315.83	685.42	374.269	215.168	529.495	209.447
ssc-miR-374a	618.894	468.581	291.127	183.295	123.866	284.693	135.255
ssc-miR-208b	45.9776	24.2856	39.6169	43.8346	14.5577	43.6893	30.1102
ssc-miR-22-5p	44.445	89.9186	245.075	247.651	300.494	1049.37	457.796
ssc-miR-450c-3p	19.2024	31.6469	17.6299	5.16522	3.95498	21.8446	2.40882
ssc-miR-126*	1247.61	1270.01	968.905	828.25	374.124	1109.8	396.01
ssc-miR-450c-5p	1458.84	1188.21	391.477	231.737	144.567	482.481	101.652
ssc-miR-664-3p	15.9569	27.9319	44.5774	18.4273	25.3287	68.7394	43.7201
ssc-miR-125a	747.721	1103.79	1179.73	327.084	283.244	961.995	498.144
ssc-miR-376a	38.0442	43.1362	22.1882	3.21081	1.00978	11.2785	0.240882
ssc-miR-29a	44.2647	80.0805	255.13	196.837	135.984	553.833	369.152
ssc-miR-218b	136.4	123.217	54.2303	18.1481	16.2406	59.3604	35.771
ssc-miR-26a	6004.85	8431.37	9595.4	6413.11	5718.05	11470.4	7625.36
ssc-miR-128	1676.74	3446.97	5938.11	1513.41	873.04	3491.46	874.04
ssc-miR-30b-5p	1761.57	2834.33	5252.29	3199.22	2536.32	5126.6	2317.53
ssc-miR-504	27.4964	105.88	47.9291	10.47	4.71231	45.3514	7.3469
ssc-miR-30e-5p	11951.5	7061.26	5816.45	3735.71	1871.88	4270.27	1966.2
