# Supplementary material for: Integrative Analysis of Porcine microRNAome during Skeletal Muscle Development
Source: PLoS One. 2013 Sep 11;8(9):e72418. doi: 10.1371/journal.pone.0072418 (PMC3770649; doi:10.1371/journal.pone.0072418)
Supplement: Table S6 — Information about five significant clusters. (XLS) [file pone.0072418.s009.xls]

## Sheet:  Five significant clusters
Table S6 Information about five significant clusters.
LR1-4			LR4-10
Cluster 1	Cluster 2	Cluster 3	Cluster 4	Cluster 5
mir-106a	let-7f	mir-18b	let-7f	let-7a
mir-10a	let-7g	mir-100	let-7g	let-7c
mir-124a	let-7i	mir-129b	let-7i	let-7e
mir-129a	mir-1	mir-103	mir-107	mir-100
mir-135	mir-127	mir-107	mir-125a	mir-103
mir-140	mir-128	mir-99b	mir-125b	mir-106a
mir-140*	mir-133a-3p	mir-744	mir-126*	mir-126
mir-153	mir-133a-5p		mir-128	mir-127
mir-181c	mir-133b		mir-1306-5p	mir-1307
mir-181d-5p	mir-206		mir-130a	mir-148a
mir-183	mir-208b		mir-130b	mir-148b
mir-192	mir-299		mir-133b	mir-152
mir-205	mir-323		mir-1343	mir-15b
mir-210	mir-369		mir-136	mir-17-3p
mir-221	mir-376a		mir-139-5p	mir-18a
mir-222	mir-376c		mir-143-5p	mir-193a-5p
mir-23b	mir-378		mir-146b	mir-19b
mir-27b	mir-381		mir-17-5p	mir-206
mir-27b*	mir-382		mir-181a	mir-216
mir-34c	mir-411		mir-181b	mir-30a-5p
mir-363	mir-432-5p		mir-181c	mir-30D
mir-429	mir-499-3p		mir-181d-5p	mir-30e-5p
mir-628	mir-758		mir-185	mir-32
mir-9-1	mir-98		mir-186	mir-363
mir-9-2			mir-193a-3p	mir-374b-5p
mir-92b-3p			mir-199a	mir-450a
			mir-199a*	mir-500
			mir-199a-3p	mir-532-5p
			mir-199a-5p	mir-542-3p
			mir-199b	mir-574
			mir-199b*	mir-744
			mir-20	mir-99b
			mir-210
			mir-214
			mir-218b
			mir-23a
			mir-23b
			mir-24
			mir-24*
			mir-296
			mir-299
			mir-320
			mir-323
			mir-324
			mir-331-3p
			mir-335
			mir-339-5p
			mir-342
			mir-345-3p
			mir-361-5p
			mir-362
			mir-369
			mir-374a
			mir-376a
			mir-376a*
			mir-376c
			mir-381
			mir-382
			mir-411
			mir-423-3p
			mir-424
			mir-425-5p
			mir-432-5p
			mir-450b-5p
			mir-450c-3p
			mir-450c-5p
			mir-455
			mir-487b
			mir-503
			mir-504
			mir-505
			mir-532-3p
			mir-542-5p
			mir-628
			mir-676-3p
			mir-7
			mir-708-5p
			mir-758
			mir-92a
			mir-99a
