# Supplementary material for: Integrative Analysis of Porcine microRNAome during Skeletal Muscle Development
Source: PLoS One. 2013 Sep 11;8(9):e72418. doi: 10.1371/journal.pone.0072418 (PMC3770649; doi:10.1371/journal.pone.0072418)
Supplement: Table S7 — Primers for miRNA RT-qPCR. (XLS) [file pone.0072418.s010.xls]

## Sheet: Stem-loop RT-PCR primers
Table S7 Primers for miRNA RT-qPCR.
MiRNA name	RT primer (5'→3')	PCR primer (5'→3')
		forward primer	reverse primer (universal primer)
ssc-miR-1	CTCAACTGGTGTCGTGGAGTCGGCAATTCAGTTGAGTACATACT	ACACTCCAGCTGGGTGGAATGTAAAGAAG	CTCAACTGGTGTCGTGGAGTCGGCAATTCAG
ssc-miR-206	CTCAACTGGTGTCGTGGAGTCGGCAATTCAGTTGAGTCACACAC	ACACTCCAGCTGGGTGGAATGTAAGGAAGT	CTCAACTGGTGTCGTGGAGTCGGCAATTCAG
ssc-miR-133a-3p	CTCAACTGGTGTCGTGGAGTCGGCAATTCAGTTGAGCAGCTGGT	ACACTCCAGCTGGGTTGGTCCCCTTCAAC	CTCAACTGGTGTCGTGGAGTCGGCAATTCAG
ssc-miR-133a-5p	CTCAACTGGTGTCGTGGAGTCGGCAATTCAGTTGAGATTTGGTT	ACACTCCAGCTGGGAGCTGGTAAAATGGAA	CTCAACTGGTGTCGTGGAGTCGGCAATTCAG
ssc-mir-133b	CTCAACTGGTGTCGTGGAGTCGGCAATTCAGTTGAGATAGCTGG	ACACTCCAGCTGGGTTTGGTCCCCTTCAACC	CTCAACTGGTGTCGTGGAGTCGGCAATTCAG
ssc-miR-378	CTCAACTGGTGTCGTGGAGTCGGCAATTCAGTTGAGGCCTTCTG	ACACTCCAGCTGGGACTGGACTTGGAGTCA	CTCAACTGGTGTCGTGGAGTCGGCAATTCAG
ssc-miR-214	CTCAACTGGTGTCGTGGAGTCGGCAATTCAGTTGAGCTGCCTGT	ACACTCCAGCTGGGACAGCAGGCACAGAC	CTCAACTGGTGTCGTGGAGTCGGCAATTCAG
ssc-miR-744	CTCAACTGGTGTCGTGGAGTCGGCAATTCAGTTGAGTGCTGTTA	ACACTCCAGCTGGGTGCGGGGCTAGGGCTA	CTCAACTGGTGTCGTGGAGTCGGCAATTCAG
ssc-let-7f	CTCAACTGGTGTCGTGGAGTCGGCAATTCAGTTGAGAACTATAC	ACACTCCAGCTGGGTGAGGTAGTAGATTGT	CTCAACTGGTGTCGTGGAGTCGGCAATTCAG
ssc-mir-17-5p	CTCAACTGGTGTCGTGGAGTCGGCAATTCAGTTGAGCTACCTGC	ACACTCCAGCTGGGCAAAGTGCTTACAGTGC	CTCAACTGGTGTCGTGGAGTCGGCAATTCAG
